# Supplementary material for: Supporting COVID-19 policy-making with a predictive epidemiological multi-model warning system
Source: Commun Med (Lond). 2022 Dec 8;2:157. doi: 10.1038/s43856-022-00219-z (PMC9729177; doi:10.1038/s43856-022-00219-z)
Supplement: Supplementary file 4 — Supplementary Data 1 [file 43856_2022_219_MOESM4_ESM.csv]

	forecast_start	date	model	reported	exp	95%lo	68%lo	68%hi	95%hi
1	2020-03-24	2020-03-24	SIR-X	NA	41.8870403211021	NA	NA	NA	NA
2	2020-03-24	2020-03-24	ABM	NA	38.2279175458903	NA	NA	NA	NA
3	2020-03-24	2020-03-24	SS	NA	36.7725846239311	NA	NA	NA	NA
4	2020-03-24	2020-03-24	Harmonized	NA	38.9625141636412	34.2168639822248	38.0090157352039	44.2370348352622	48.0521974309097
5	2020-03-24	2020-03-25	SIR-X	NA	44.4476266302767	NA	NA	NA	NA
6	2020-03-24	2020-03-25	ABM	NA	39.4691086236184	NA	NA	NA	NA
7	2020-03-24	2020-03-25	SS	NA	37.2301348975273	NA	NA	NA	NA
8	2020-03-24	2020-03-25	Harmonized	NA	40.3822900504741	34.437472276236	38.8952747396621	46.3409408448129	50.3505769254557
9	2020-03-24	2020-03-26	SIR-X	NA	47.1168031651668	NA	NA	NA	NA
10	2020-03-24	2020-03-26	ABM	NA	41.2219051977583	NA	NA	NA	NA
11	2020-03-24	2020-03-26	SS	NA	37.1469730162725	NA	NA	NA	NA
12	2020-03-24	2020-03-26	Harmonized	NA	41.8285604597325	34.6027720697158	39.3635692369874	48.427847469687	52.7645993264786
13	2020-03-24	2020-03-27	SIR-X	NA	50.0289083493377	NA	NA	NA	NA
14	2020-03-24	2020-03-27	ABM	NA	44.1356096488765	NA	NA	NA	NA
15	2020-03-24	2020-03-27	SS	NA	36.9708937253849	NA	NA	NA	NA
16	2020-03-24	2020-03-27	Harmonized	NA	43.7118039078664	35.148366564021	40.1033701151412	50.9662638484882	55.7895379380417
17	2020-03-24	2020-03-28	SIR-X	NA	52.2670824419552	NA	NA	NA	NA
18	2020-03-24	2020-03-28	ABM	NA	47.3493365792908	NA	NA	NA	NA
19	2020-03-24	2020-03-28	SS	NA	36.7366011176189	NA	NA	NA	NA
20	2020-03-24	2020-03-28	Harmonized	NA	45.451006712955	35.7843020119048	40.8818062817693	53.3034949371516	58.5899892370658
21	2020-03-24	2020-03-29	SIR-X	NA	53.8984946548021	NA	NA	NA	NA
22	2020-03-24	2020-03-29	ABM	NA	50.4824604555659	NA	NA	NA	NA
23	2020-03-24	2020-03-29	SS	NA	36.3097567694091	NA	NA	NA	NA
24	2020-03-24	2020-03-29	Harmonized	NA	46.8969039599257	36.3868828268556	41.5917408620967	55.2845220038443	60.9052100932185
25	2020-03-24	2020-03-30	SIR-X	NA	55.3384746140681	NA	NA	NA	NA
26	2020-03-24	2020-03-30	ABM	NA	53.7488032685434	NA	NA	NA	NA
27	2020-03-24	2020-03-30	SS	NA	35.9153775402276	NA	NA	NA	NA
28	2020-03-24	2020-03-30	Harmonized	NA	48.3342184742797	37.1111817213944	42.4470908698416	57.2485729017669	63.1056671740863
29	2020-03-24	2020-03-31	SIR-X	NA	56.1075620889804	NA	NA	NA	NA
30	2020-03-24	2020-03-31	ABM	NA	57.4957257991569	NA	NA	NA	NA
31	2020-03-24	2020-03-31	SS	NA	37.7031980605114	NA	NA	NA	NA
32	2020-03-24	2020-03-31	Harmonized	NA	50.4354953162162	38.4251490368911	43.9869530142784	59.9890675303573	66.0966088527307
33	2020-03-24	2020-04-01	SIR-X	NA	53.8786637446567	NA	NA	NA	NA
34	2020-03-24	2020-04-01	ABM	NA	58.9387443656226	NA	NA	NA	NA
35	2020-03-24	2020-04-01	SS	NA	36.6385660537551	NA	NA	NA	NA
36	2020-03-24	2020-04-01	Harmonized	NA	49.8186580546781	37.7300174149551	43.2331297141458	59.4704044138289	65.4615986535754
37	2020-03-24	2020-04-02	SIR-X	NA	NA	NA	NA	NA	NA
38	2020-03-24	2020-04-02	ABM	NA	NA	NA	NA	NA	NA
39	2020-03-24	2020-04-02	SS	NA	NA	NA	NA	NA	NA
40	2020-03-24	2020-04-02	Harmonized	NA	NA	NA	NA	NA	NA
41	2020-03-24	2020-04-03	SIR-X	NA	NA	NA	NA	NA	NA
42	2020-03-24	2020-04-03	ABM	NA	NA	NA	NA	NA	NA
43	2020-03-24	2020-04-03	SS	NA	NA	NA	NA	NA	NA
44	2020-03-24	2020-04-03	Harmonized	NA	NA	NA	NA	NA	NA
45	2020-03-24	2020-04-04	SIR-X	NA	NA	NA	NA	NA	NA
46	2020-03-24	2020-04-04	ABM	NA	NA	NA	NA	NA	NA
47	2020-03-24	2020-04-04	SS	NA	NA	NA	NA	NA	NA
48	2020-03-24	2020-04-04	Harmonized	NA	NA	NA	NA	NA	NA
49	2020-03-24	2020-04-05	SIR-X	NA	NA	NA	NA	NA	NA
50	2020-03-24	2020-04-05	ABM	NA	NA	NA	NA	NA	NA
51	2020-03-24	2020-04-05	SS	NA	NA	NA	NA	NA	NA
52	2020-03-24	2020-04-05	Harmonized	NA	NA	NA	NA	NA	NA
53	2020-03-24	2020-04-06	SIR-X	NA	NA	NA	NA	NA	NA
54	2020-03-24	2020-04-06	ABM	NA	NA	NA	NA	NA	NA
55	2020-03-24	2020-04-06	SS	NA	NA	NA	NA	NA	NA
56	2020-03-24	2020-04-06	Harmonized	NA	NA	NA	NA	NA	NA
57	2020-03-24	2020-04-07	SIR-X	NA	NA	NA	NA	NA	NA
58	2020-03-24	2020-04-07	ABM	NA	NA	NA	NA	NA	NA
59	2020-03-24	2020-04-07	SS	NA	NA	NA	NA	NA	NA
60	2020-03-24	2020-04-07	Harmonized	NA	NA	NA	NA	NA	NA
61	2020-03-24	2020-04-08	SIR-X	NA	NA	NA	NA	NA	NA
62	2020-03-24	2020-04-08	ABM	NA	NA	NA	NA	NA	NA
63	2020-03-24	2020-04-08	SS	NA	NA	NA	NA	NA	NA
64	2020-03-24	2020-04-08	Harmonized	NA	NA	NA	NA	NA	NA
65	2020-04-03	2020-04-03	SIR-X	NA	37.0326254295471	NA	NA	NA	NA
66	2020-04-03	2020-04-03	ABM	NA	46.3051751894588	NA	NA	NA	NA
67	2020-04-03	2020-04-03	SS	NA	36.5338355270622	NA	NA	NA	NA
68	2020-04-03	2020-04-03	Harmonized	NA	39.9572120486893	35.0904072575164	38.9793711749423	45.3663891886961	49.2789514066849
69	2020-04-03	2020-04-04	SIR-X	NA	35.9691129096538	NA	NA	NA	NA
70	2020-04-03	2020-04-04	ABM	NA	44.5507793483716	NA	NA	NA	NA
71	2020-04-03	2020-04-04	SS	NA	35.7412490985898	NA	NA	NA	NA
72	2020-04-03	2020-04-04	Harmonized	NA	38.7537137855384	33.0486444038355	37.3266682743033	44.4720583158547	48.319989893266
73	2020-04-03	2020-04-05	SIR-X	NA	34.4801953818032	NA	NA	NA	NA
74	2020-04-03	2020-04-05	ABM	NA	44.5651727508965	NA	NA	NA	NA
75	2020-04-03	2020-04-05	SS	NA	34.7794869678585	NA	NA	NA	NA
76	2020-04-03	2020-04-05	Harmonized	NA	37.9416183668528	31.387290355551	35.7056878154996	43.9276629850046	47.8614197792536
77	2020-04-03	2020-04-06	SIR-X	NA	32.5546779773649	NA	NA	NA	NA
78	2020-04-03	2020-04-06	ABM	NA	45.9901196008588	NA	NA	NA	NA
79	2020-04-03	2020-04-06	SS	NA	33.6194407076027	NA	NA	NA	NA
80	2020-04-03	2020-04-06	Harmonized	NA	37.3880794286088	30.0635023814468	34.3016726186852	43.5930469710904	47.7185448605455
81	2020-04-03	2020-04-07	SIR-X	NA	30.1925606963387	NA	NA	NA	NA
82	2020-04-03	2020-04-07	ABM	NA	46.799348676146	NA	NA	NA	NA
83	2020-04-03	2020-04-07	SS	NA	32.4153382466274	NA	NA	NA	NA
84	2020-04-03	2020-04-07	Harmonized	NA	36.469082539704	28.7126899507351	32.8028370653686	42.7697799697712	47.0115693362165
85	2020-04-03	2020-04-08	SIR-X	NA	27.4498178818771	NA	NA	NA	NA
86	2020-04-03	2020-04-08	ABM	NA	46.153244829474	NA	NA	NA	NA
87	2020-04-03	2020-04-08	SS	NA	30.8518751427355	NA	NA	NA	NA
88	2020-04-03	2020-04-08	Harmonized	NA	34.8183126180289	27.0152132546673	30.8795275036067	41.0456471009903	45.2186917691735
89	2020-04-03	2020-04-09	SIR-X	NA	24.3488392712409	NA	NA	NA	NA
90	2020-04-03	2020-04-09	ABM	NA	49.1790578935914	NA	NA	NA	NA
91	2020-04-03	2020-04-09	SS	NA	29.1433416152651	NA	NA	NA	NA
92	2020-04-03	2020-04-09	Harmonized	NA	34.2237462600325	26.2771118833505	30.0552799499392	40.5356845436868	44.682885316233
93	2020-04-03	2020-04-10	SIR-X	NA	23.9794086064359	NA	NA	NA	NA
94	2020-04-03	2020-04-10	ABM	NA	18.9864971972527	NA	NA	NA	NA
95	2020-04-03	2020-04-10	SS	NA	24.247987784697	NA	NA	NA	NA
96	2020-04-03	2020-04-10	Harmonized	NA	22.4046311961285	17.0693533875342	19.5400373000694	26.6485522822885	29.3616655368518
97	2020-04-03	2020-04-11	SIR-X	NA	21.5613169822575	NA	NA	NA	NA
98	2020-04-03	2020-04-11	ABM	NA	16.5460158358134	NA	NA	NA	NA
99	2020-04-03	2020-04-11	SS	NA	21.597338523135	NA	NA	NA	NA
100	2020-04-03	2020-04-11	Harmonized	NA	19.9015571137353	15.0723870494831	17.2707703059217	23.7572366706416	26.1505988967162
101	2020-04-03	2020-04-12	SIR-X	NA	NA	NA	NA	NA	NA
102	2020-04-03	2020-04-12	ABM	NA	NA	NA	NA	NA	NA
103	2020-04-03	2020-04-12	SS	NA	NA	NA	NA	NA	NA
104	2020-04-03	2020-04-12	Harmonized	NA	NA	NA	NA	NA	NA
105	2020-04-03	2020-04-13	SIR-X	NA	NA	NA	NA	NA	NA
106	2020-04-03	2020-04-13	ABM	NA	NA	NA	NA	NA	NA
107	2020-04-03	2020-04-13	SS	NA	NA	NA	NA	NA	NA
108	2020-04-03	2020-04-13	Harmonized	NA	NA	NA	NA	NA	NA
109	2020-04-03	2020-04-14	SIR-X	NA	NA	NA	NA	NA	NA
110	2020-04-03	2020-04-14	ABM	NA	NA	NA	NA	NA	NA
111	2020-04-03	2020-04-14	SS	NA	NA	NA	NA	NA	NA
112	2020-04-03	2020-04-14	Harmonized	NA	NA	NA	NA	NA	NA
113	2020-04-03	2020-04-15	SIR-X	NA	NA	NA	NA	NA	NA
114	2020-04-03	2020-04-15	ABM	NA	NA	NA	NA	NA	NA
115	2020-04-03	2020-04-15	SS	NA	NA	NA	NA	NA	NA
116	2020-04-03	2020-04-15	Harmonized	NA	NA	NA	NA	NA	NA
117	2020-04-03	2020-04-16	SIR-X	NA	NA	NA	NA	NA	NA
118	2020-04-03	2020-04-16	ABM	NA	NA	NA	NA	NA	NA
119	2020-04-03	2020-04-16	SS	NA	NA	NA	NA	NA	NA
120	2020-04-03	2020-04-16	Harmonized	NA	NA	NA	NA	NA	NA
121	2020-04-03	2020-04-17	SIR-X	NA	NA	NA	NA	NA	NA
122	2020-04-03	2020-04-17	ABM	NA	NA	NA	NA	NA	NA
123	2020-04-03	2020-04-17	SS	NA	NA	NA	NA	NA	NA
124	2020-04-03	2020-04-17	Harmonized	NA	NA	NA	NA	NA	NA
125	2020-04-03	2020-04-18	SIR-X	NA	NA	NA	NA	NA	NA
126	2020-04-03	2020-04-18	ABM	NA	NA	NA	NA	NA	NA
127	2020-04-03	2020-04-18	SS	NA	NA	NA	NA	NA	NA
128	2020-04-03	2020-04-18	Harmonized	NA	NA	NA	NA	NA	NA
129	2020-04-09	2020-04-09	SIR-X	NA	17.3568441780478	NA	NA	NA	NA
130	2020-04-09	2020-04-09	ABM	NA	14.4045973935019	NA	NA	NA	NA
131	2020-04-09	2020-04-09	SS	NA	16.7227254174256	NA	NA	NA	NA
132	2020-04-09	2020-04-09	Harmonized	NA	16.1613889963251	14.192925198013	15.7658842569585	18.3492247192768	19.9317285210984
133	2020-04-09	2020-04-10	SIR-X	NA	16.8802626277798	NA	NA	NA	NA
134	2020-04-09	2020-04-10	ABM	NA	13.4386401573883	NA	NA	NA	NA
135	2020-04-09	2020-04-10	SS	NA	15.9242477085794	NA	NA	NA	NA
136	2020-04-09	2020-04-10	Harmonized	NA	15.4143834979159	13.1451783368713	14.8467726903197	17.6888688814663	19.2193929839097
137	2020-04-09	2020-04-11	SIR-X	NA	15.989470938185	NA	NA	NA	NA
138	2020-04-09	2020-04-11	ABM	NA	12.1368368623611	NA	NA	NA	NA
139	2020-04-09	2020-04-11	SS	NA	14.9402809983938	NA	NA	NA	NA
140	2020-04-09	2020-04-11	Harmonized	NA	14.3555295996466	11.8756446126047	13.5095465184203	16.6203997975863	18.1087696808011
141	2020-04-09	2020-04-12	SIR-X	NA	14.7180537151547	NA	NA	NA	NA
142	2020-04-09	2020-04-12	ABM	NA	11.0589309399429	NA	NA	NA	NA
143	2020-04-09	2020-04-12	SS	NA	13.7572199224065	NA	NA	NA	NA
144	2020-04-09	2020-04-12	Harmonized	NA	13.1780681925014	10.596395710687	12.0902113131814	15.365115151231	16.8192174572633
145	2020-04-09	2020-04-13	SIR-X	NA	13.1443750391021	NA	NA	NA	NA
146	2020-04-09	2020-04-13	ABM	NA	9.75712764491566	NA	NA	NA	NA
147	2020-04-09	2020-04-13	SS	NA	12.4506241188726	NA	NA	NA	NA
148	2020-04-09	2020-04-13	Harmonized	NA	11.7840422676301	9.277764298799	10.5993897174586	13.8199499368353	15.1905746332519
149	2020-04-09	2020-04-14	SIR-X	NA	11.3020195159185	NA	NA	NA	NA
150	2020-04-09	2020-04-14	ABM	NA	8.26501158317064	NA	NA	NA	NA
151	2020-04-09	2020-04-14	SS	NA	11.0959299780782	NA	NA	NA	NA
152	2020-04-09	2020-04-14	Harmonized	NA	10.2209870257225	7.9303712159246	9.06474858323194	12.0490338255041	13.274039640093
153	2020-04-09	2020-04-15	SIR-X	NA	9.25815635738678	NA	NA	NA	NA
154	2020-04-09	2020-04-15	ABM	NA	6.63855709786017	NA	NA	NA	NA
155	2020-04-09	2020-04-15	SS	NA	9.63564003503041	NA	NA	NA	NA
156	2020-04-09	2020-04-15	Harmonized	NA	8.51078449675913	6.53461005517087	7.47416745963963	10.080441602117	11.1117703108959
157	2020-04-09	2020-04-16	SIR-X	NA	9.47085886136543	NA	NA	NA	NA
158	2020-04-09	2020-04-16	ABM	NA	8.81036161216855	NA	NA	NA	NA
159	2020-04-09	2020-04-16	SS	NA	10.7410286653346	NA	NA	NA	NA
160	2020-04-09	2020-04-16	Harmonized	NA	9.67408304628954	7.37036645557475	8.43718166631242	11.5065633344054	12.6780569737727
161	2020-04-09	2020-04-17	SIR-X	NA	14.3070421097223	NA	NA	NA	NA
162	2020-04-09	2020-04-17	ABM	NA	16.6131850475961	NA	NA	NA	NA
163	2020-04-09	2020-04-17	SS	NA	15.0191651979142	NA	NA	NA	NA
164	2020-04-09	2020-04-17	Harmonized	NA	15.3131307850775	11.5973555643417	13.2888880474124	18.2798597190415	20.121417571751
165	2020-04-09	2020-04-18	SIR-X	NA	NA	NA	NA	NA	NA
166	2020-04-09	2020-04-18	ABM	NA	NA	NA	NA	NA	NA
167	2020-04-09	2020-04-18	SS	NA	NA	NA	NA	NA	NA
168	2020-04-09	2020-04-18	Harmonized	NA	NA	NA	NA	NA	NA
169	2020-04-09	2020-04-19	SIR-X	NA	NA	NA	NA	NA	NA
170	2020-04-09	2020-04-19	ABM	NA	NA	NA	NA	NA	NA
171	2020-04-09	2020-04-19	SS	NA	NA	NA	NA	NA	NA
172	2020-04-09	2020-04-19	Harmonized	NA	NA	NA	NA	NA	NA
173	2020-04-09	2020-04-20	SIR-X	NA	NA	NA	NA	NA	NA
174	2020-04-09	2020-04-20	ABM	NA	NA	NA	NA	NA	NA
175	2020-04-09	2020-04-20	SS	NA	NA	NA	NA	NA	NA
176	2020-04-09	2020-04-20	Harmonized	NA	NA	NA	NA	NA	NA
177	2020-04-09	2020-04-21	SIR-X	NA	NA	NA	NA	NA	NA
178	2020-04-09	2020-04-21	ABM	NA	NA	NA	NA	NA	NA
179	2020-04-09	2020-04-21	SS	NA	NA	NA	NA	NA	NA
180	2020-04-09	2020-04-21	Harmonized	NA	NA	NA	NA	NA	NA
181	2020-04-09	2020-04-22	SIR-X	NA	NA	NA	NA	NA	NA
182	2020-04-09	2020-04-22	ABM	NA	NA	NA	NA	NA	NA
183	2020-04-09	2020-04-22	SS	NA	NA	NA	NA	NA	NA
184	2020-04-09	2020-04-22	Harmonized	NA	NA	NA	NA	NA	NA
185	2020-04-09	2020-04-23	SIR-X	NA	NA	NA	NA	NA	NA
186	2020-04-09	2020-04-23	ABM	NA	NA	NA	NA	NA	NA
187	2020-04-09	2020-04-23	SS	NA	NA	NA	NA	NA	NA
188	2020-04-09	2020-04-23	Harmonized	NA	NA	NA	NA	NA	NA
189	2020-04-09	2020-04-24	SIR-X	NA	NA	NA	NA	NA	NA
190	2020-04-09	2020-04-24	ABM	NA	NA	NA	NA	NA	NA
191	2020-04-09	2020-04-24	SS	NA	NA	NA	NA	NA	NA
192	2020-04-09	2020-04-24	Harmonized	NA	NA	NA	NA	NA	NA
193	2020-04-16	2020-04-16	SIR-X	NA	9.83709099227605	NA	NA	NA	NA
194	2020-04-16	2020-04-16	ABM	NA	8.58966277345386	NA	NA	NA	NA
195	2020-04-16	2020-04-16	SS	NA	6.80750365816319	NA	NA	NA	NA
196	2020-04-16	2020-04-16	Harmonized	NA	8.4114191412977	7.38690484516641	8.2055732120933	9.55010859937803	10.3737446601674
197	2020-04-16	2020-04-17	SIR-X	NA	9.55402074262025	NA	NA	NA	NA
198	2020-04-16	2020-04-17	ABM	NA	8.61525104460918	NA	NA	NA	NA
199	2020-04-16	2020-04-17	SS	NA	7.98671994315312	NA	NA	NA	NA
200	2020-04-16	2020-04-17	Harmonized	NA	8.71866391012752	7.43515898468246	8.39761260996649	10.0051554282836	10.8708485166486
201	2020-04-16	2020-04-18	SIR-X	NA	9.17019667529034	NA	NA	NA	NA
202	2020-04-16	2020-04-18	ABM	NA	8.6184495785036	NA	NA	NA	NA
203	2020-04-16	2020-04-18	SS	NA	8.53908627610182	NA	NA	NA	NA
204	2020-04-16	2020-04-18	Harmonized	NA	8.77591084329858	7.2598922668435	8.25873925138712	10.1604852535141	11.0703647049323
205	2020-04-16	2020-04-19	SIR-X	NA	8.67442392165588	NA	NA	NA	NA
206	2020-04-16	2020-04-19	ABM	NA	8.45372508294118	NA	NA	NA	NA
207	2020-04-16	2020-04-19	SS	NA	9.2161589676463	NA	NA	NA	NA
208	2020-04-16	2020-04-19	Harmonized	NA	8.78143599074779	7.06109342482993	8.05652355189131	10.2388129443571	11.2077794224398
209	2020-04-16	2020-04-20	SIR-X	NA	8.08909221897777	NA	NA	NA	NA
210	2020-04-16	2020-04-20	ABM	NA	8.17705190107421	NA	NA	NA	NA
211	2020-04-16	2020-04-20	SS	NA	9.09189705173214	NA	NA	NA	NA
212	2020-04-16	2020-04-20	Harmonized	NA	8.45268039059471	6.65492999566349	7.60293043611523	9.91303469361884	10.8961822614182
213	2020-04-16	2020-04-21	SIR-X	NA	7.43659130451693	NA	NA	NA	NA
214	2020-04-16	2020-04-21	ABM	NA	7.9339633250986	NA	NA	NA	NA
215	2020-04-16	2020-04-21	SS	NA	9.08982710900773	NA	NA	NA	NA
216	2020-04-16	2020-04-21	Harmonized	NA	8.15346057954108	6.32619618119494	7.23110889885982	9.61172556726344	10.5889341865311
217	2020-04-16	2020-04-22	SIR-X	NA	6.69453144101245	NA	NA	NA	NA
218	2020-04-16	2020-04-22	ABM	NA	7.86999264721028	NA	NA	NA	NA
219	2020-04-16	2020-04-22	SS	NA	9.04788758560719	NA	NA	NA	NA
220	2020-04-16	2020-04-22	Harmonized	NA	7.87080389127664	6.04323071155188	6.91213675399561	9.32242838694158	10.2762048592906
221	2020-04-16	2020-04-23	SIR-X	NA	7.62370553734026	NA	NA	NA	NA
222	2020-04-16	2020-04-23	ABM	NA	9.73953570849637	NA	NA	NA	NA
223	2020-04-16	2020-04-23	SS	NA	12.0933490966636	NA	NA	NA	NA
224	2020-04-16	2020-04-23	Harmonized	NA	9.81886344750008	7.48066989285154	8.56345084767979	11.6787682708462	12.8677942508303
225	2020-04-16	2020-04-24	SIR-X	NA	7.07515697444794	NA	NA	NA	NA
226	2020-04-16	2020-04-24	ABM	NA	9.39249478095224	NA	NA	NA	NA
227	2020-04-16	2020-04-24	SS	NA	10.9029422623844	NA	NA	NA	NA
228	2020-04-16	2020-04-24	Harmonized	NA	9.12353133926154	6.90968022338976	7.91749174392564	10.8911022419075	11.9882985643362
229	2020-04-16	2020-04-25	SIR-X	NA	NA	NA	NA	NA	NA
230	2020-04-16	2020-04-25	ABM	NA	NA	NA	NA	NA	NA
231	2020-04-16	2020-04-25	SS	NA	NA	NA	NA	NA	NA
232	2020-04-16	2020-04-25	Harmonized	NA	NA	NA	NA	NA	NA
233	2020-04-16	2020-04-26	SIR-X	NA	NA	NA	NA	NA	NA
234	2020-04-16	2020-04-26	ABM	NA	NA	NA	NA	NA	NA
235	2020-04-16	2020-04-26	SS	NA	NA	NA	NA	NA	NA
236	2020-04-16	2020-04-26	Harmonized	NA	NA	NA	NA	NA	NA
237	2020-04-16	2020-04-27	SIR-X	NA	NA	NA	NA	NA	NA
238	2020-04-16	2020-04-27	ABM	NA	NA	NA	NA	NA	NA
239	2020-04-16	2020-04-27	SS	NA	NA	NA	NA	NA	NA
240	2020-04-16	2020-04-27	Harmonized	NA	NA	NA	NA	NA	NA
241	2020-04-16	2020-04-28	SIR-X	NA	NA	NA	NA	NA	NA
242	2020-04-16	2020-04-28	ABM	NA	NA	NA	NA	NA	NA
243	2020-04-16	2020-04-28	SS	NA	NA	NA	NA	NA	NA
244	2020-04-16	2020-04-28	Harmonized	NA	NA	NA	NA	NA	NA
245	2020-04-16	2020-04-29	SIR-X	NA	NA	NA	NA	NA	NA
246	2020-04-16	2020-04-29	ABM	NA	NA	NA	NA	NA	NA
247	2020-04-16	2020-04-29	SS	NA	NA	NA	NA	NA	NA
248	2020-04-16	2020-04-29	Harmonized	NA	NA	NA	NA	NA	NA
249	2020-04-16	2020-04-30	SIR-X	NA	NA	NA	NA	NA	NA
250	2020-04-16	2020-04-30	ABM	NA	NA	NA	NA	NA	NA
251	2020-04-16	2020-04-30	SS	NA	NA	NA	NA	NA	NA
252	2020-04-16	2020-04-30	Harmonized	NA	NA	NA	NA	NA	NA
253	2020-04-16	2020-05-01	SIR-X	NA	NA	NA	NA	NA	NA
254	2020-04-16	2020-05-01	ABM	NA	NA	NA	NA	NA	NA
255	2020-04-16	2020-05-01	SS	NA	NA	NA	NA	NA	NA
256	2020-04-16	2020-05-01	Harmonized	NA	NA	NA	NA	NA	NA
257	2020-04-23	2020-04-23	SIR-X	NA	3.05459986916717	NA	NA	NA	NA
258	2020-04-23	2020-04-23	ABM	NA	1.24582895187499	NA	NA	NA	NA
259	2020-04-23	2020-04-23	SS	NA	2.15021441052108	NA	NA	NA	NA
260	2020-04-23	2020-04-23	Harmonized	NA	2.15021441052108	1.88831741474416	2.09759393401322	2.4412980482216	2.65184446104261
261	2020-04-23	2020-04-24	SIR-X	NA	3.2209236316768	NA	NA	NA	NA
262	2020-04-23	2020-04-24	ABM	NA	1.38336590933487	NA	NA	NA	NA
263	2020-04-23	2020-04-24	SS	NA	2.30214477050583	NA	NA	NA	NA
264	2020-04-23	2020-04-24	Harmonized	NA	2.30214477050583	1.96323800881732	2.2173718535373	2.64184013568477	2.8704245652242
265	2020-04-23	2020-04-25	SIR-X	NA	3.30888331377323	NA	NA	NA	NA
266	2020-04-23	2020-04-25	ABM	NA	1.47612339227293	NA	NA	NA	NA
267	2020-04-23	2020-04-25	SS	NA	2.39250335302308	NA	NA	NA	NA
268	2020-04-23	2020-04-25	Harmonized	NA	2.39250335302308	1.97920385714411	2.25151117684557	2.7699683225402	3.01802116596979
269	2020-04-23	2020-04-26	SIR-X	NA	3.32967378408694	NA	NA	NA	NA
270	2020-04-23	2020-04-26	ABM	NA	1.54649113795008	NA	NA	NA	NA
271	2020-04-23	2020-04-26	SS	NA	2.43808246101851	NA	NA	NA	NA
272	2020-04-23	2020-04-26	Harmonized	NA	2.43808246101851	1.9604456552242	2.23681739402807	2.84270935728367	3.11173371480531
273	2020-04-23	2020-04-27	SIR-X	NA	3.27210017398745	NA	NA	NA	NA
274	2020-04-23	2020-04-27	ABM	NA	1.76239217582315	NA	NA	NA	NA
275	2020-04-23	2020-04-27	SS	NA	2.5172461749053	NA	NA	NA	NA
276	2020-04-23	2020-04-27	Harmonized	NA	2.5172461749053	1.98186803495924	2.2641868228778	2.9521462436911	3.24493200395292
277	2020-04-23	2020-04-28	SIR-X	NA	3.13616248347477	NA	NA	NA	NA
278	2020-04-23	2020-04-28	ABM	NA	1.87753939602212	NA	NA	NA	NA
279	2020-04-23	2020-04-28	SS	NA	2.50685093974845	NA	NA	NA	NA
280	2020-04-23	2020-04-28	Harmonized	NA	2.50685093974845	1.94504292835548	2.22326605515402	2.95520693769697	3.25565805555586
281	2020-04-23	2020-04-29	SIR-X	NA	2.95544531844028	NA	NA	NA	NA
282	2020-04-23	2020-04-29	ABM	NA	2.02627122211246	NA	NA	NA	NA
283	2020-04-23	2020-04-29	SS	NA	2.49085827027637	NA	NA	NA	NA
284	2020-04-23	2020-04-29	Harmonized	NA	2.49085827027637	1.91248967767327	2.18747071287767	2.95025110108622	3.25209091909753
285	2020-04-23	2020-04-30	SIR-X	NA	3.83983994024627	NA	NA	NA	NA
286	2020-04-23	2020-04-30	ABM	NA	4.09732191874675	NA	NA	NA	NA
287	2020-04-23	2020-04-30	SS	NA	3.96858092949651	NA	NA	NA	NA
288	2020-04-23	2020-04-30	Harmonized	NA	3.96858092949651	3.02353159664196	3.46116919809444	4.72031587846245	5.20089551520669
289	2020-04-23	2020-05-01	SIR-X	NA	3.39204519502805	NA	NA	NA	NA
290	2020-04-23	2020-05-01	ABM	NA	4.1085167873772	NA	NA	NA	NA
291	2020-04-23	2020-05-01	SS	NA	3.75028099120262	NA	NA	NA	NA
292	2020-04-23	2020-05-01	Harmonized	NA	3.75028099120262	2.84026452406144	3.25453135207309	4.47685136294778	4.92786033728153
293	2020-04-23	2020-05-02	SIR-X	NA	NA	NA	NA	NA	NA
294	2020-04-23	2020-05-02	ABM	NA	NA	NA	NA	NA	NA
295	2020-04-23	2020-05-02	SS	NA	NA	NA	NA	NA	NA
296	2020-04-23	2020-05-02	Harmonized	NA	NA	NA	NA	NA	NA
297	2020-04-23	2020-05-03	SIR-X	NA	NA	NA	NA	NA	NA
298	2020-04-23	2020-05-03	ABM	NA	NA	NA	NA	NA	NA
299	2020-04-23	2020-05-03	SS	NA	NA	NA	NA	NA	NA
300	2020-04-23	2020-05-03	Harmonized	NA	NA	NA	NA	NA	NA
301	2020-04-23	2020-05-04	SIR-X	NA	NA	NA	NA	NA	NA
302	2020-04-23	2020-05-04	ABM	NA	NA	NA	NA	NA	NA
303	2020-04-23	2020-05-04	SS	NA	NA	NA	NA	NA	NA
304	2020-04-23	2020-05-04	Harmonized	NA	NA	NA	NA	NA	NA
305	2020-04-23	2020-05-05	SIR-X	NA	NA	NA	NA	NA	NA
306	2020-04-23	2020-05-05	ABM	NA	NA	NA	NA	NA	NA
307	2020-04-23	2020-05-05	SS	NA	NA	NA	NA	NA	NA
308	2020-04-23	2020-05-05	Harmonized	NA	NA	NA	NA	NA	NA
309	2020-04-23	2020-05-06	SIR-X	NA	NA	NA	NA	NA	NA
310	2020-04-23	2020-05-06	ABM	NA	NA	NA	NA	NA	NA
311	2020-04-23	2020-05-06	SS	NA	NA	NA	NA	NA	NA
312	2020-04-23	2020-05-06	Harmonized	NA	NA	NA	NA	NA	NA
313	2020-04-23	2020-05-07	SIR-X	NA	NA	NA	NA	NA	NA
314	2020-04-23	2020-05-07	ABM	NA	NA	NA	NA	NA	NA
315	2020-04-23	2020-05-07	SS	NA	NA	NA	NA	NA	NA
316	2020-04-23	2020-05-07	Harmonized	NA	NA	NA	NA	NA	NA
317	2020-04-23	2020-05-08	SIR-X	NA	NA	NA	NA	NA	NA
318	2020-04-23	2020-05-08	ABM	NA	NA	NA	NA	NA	NA
319	2020-04-23	2020-05-08	SS	NA	NA	NA	NA	NA	NA
320	2020-04-23	2020-05-08	Harmonized	NA	NA	NA	NA	NA	NA
321	2020-04-30	2020-04-30	SIR-X	NA	2.9794343226484	NA	NA	NA	NA
322	2020-04-30	2020-04-30	ABM	NA	2.52204397574693	NA	NA	NA	NA
323	2020-04-30	2020-04-30	SS	NA	1.64239917677419	NA	NA	NA	NA
324	2020-04-30	2020-04-30	Harmonized	NA	2.38129249172318	2.09125009102264	2.32301702625986	2.70365814862144	2.93683144964513
325	2020-04-30	2020-05-01	SIR-X	NA	3.22732069946563	NA	NA	NA	NA
326	2020-04-30	2020-05-01	ABM	NA	2.59241172142407	NA	NA	NA	NA
327	2020-04-30	2020-05-01	SS	NA	1.96990785727528	NA	NA	NA	NA
328	2020-04-30	2020-05-01	Harmonized	NA	2.59654675938835	2.21430005402422	2.50093294497555	2.97968291613004	3.23749909145112
329	2020-04-30	2020-05-02	SIR-X	NA	3.4640122076524	NA	NA	NA	NA
330	2020-04-30	2020-05-02	ABM	NA	2.99862552601489	NA	NA	NA	NA
331	2020-04-30	2020-05-02	SS	NA	2.29703682182606	NA	NA	NA	NA
332	2020-04-30	2020-05-02	Harmonized	NA	2.91989151849778	2.41548692023816	2.7478199270933	3.38056245617083	3.68329448484453
333	2020-04-30	2020-05-03	SIR-X	NA	3.66711910994781	NA	NA	NA	NA
334	2020-04-30	2020-05-03	ABM	NA	3.46081367375799	NA	NA	NA	NA
335	2020-04-30	2020-05-03	SS	NA	2.63001260913038	NA	NA	NA	NA
336	2020-04-30	2020-05-03	Harmonized	NA	3.25264846427874	2.61543268192131	2.98414051939736	3.79246164688658	4.15136733499886
337	2020-04-30	2020-05-04	SIR-X	NA	3.84783627498231	NA	NA	NA	NA
338	2020-04-30	2020-05-04	ABM	NA	3.69910444889197	NA	NA	NA	NA
339	2020-04-30	2020-05-04	SS	NA	2.94902662703177	NA	NA	NA	NA
340	2020-04-30	2020-05-04	Harmonized	NA	3.49865578363535	2.7545474622374	3.14693509203183	4.10311221548119	4.51004762121068
341	2020-04-30	2020-05-05	SIR-X	NA	4.00616370275589	NA	NA	NA	NA
342	2020-04-30	2020-05-05	ABM	NA	3.91500548676504	NA	NA	NA	NA
343	2020-04-30	2020-05-05	SS	NA	3.26703564328299	NA	NA	NA	NA
344	2020-04-30	2020-05-05	Harmonized	NA	3.72940161093463	2.89360891600274	3.30751696327812	4.39641357981907	4.84338985000069
345	2020-04-30	2020-05-06	SIR-X	NA	4.15329626189903	NA	NA	NA	NA
346	2020-04-30	2020-05-06	ABM	NA	4.11971165600766	NA	NA	NA	NA
347	2020-04-30	2020-05-06	SS	NA	3.61831885159143	NA	NA	NA	NA
348	2020-04-30	2020-05-06	Harmonized	NA	3.96377558983269	3.04340073886548	3.48098609970947	4.69482083260606	5.1751473597914
349	2020-04-30	2020-05-07	SIR-X	NA	5.03769088370502	NA	NA	NA	NA
350	2020-04-30	2020-05-07	ABM	NA	5.26158825631413	NA	NA	NA	NA
351	2020-04-30	2020-05-07	SS	NA	5.36212183375967	NA	NA	NA	NA
352	2020-04-30	2020-05-07	Harmonized	NA	5.22046699125961	3.97730251132924	4.55299258622122	6.20933620092716	6.84151434592801
353	2020-04-30	2020-05-08	SIR-X	NA	4.8921575915091	NA	NA	NA	NA
354	2020-04-30	2020-05-08	ABM	NA	5.40712154851005	NA	NA	NA	NA
355	2020-04-30	2020-05-08	SS	NA	5.39658321741379	NA	NA	NA	NA
356	2020-04-30	2020-05-08	Harmonized	NA	5.23195411914431	3.96240540668325	4.54034211124611	6.24558026028348	6.87477531701969
357	2020-04-30	2020-05-09	SIR-X	NA	NA	NA	NA	NA	NA
358	2020-04-30	2020-05-09	ABM	NA	NA	NA	NA	NA	NA
359	2020-04-30	2020-05-09	SS	NA	NA	NA	NA	NA	NA
360	2020-04-30	2020-05-09	Harmonized	NA	NA	NA	NA	NA	NA
361	2020-04-30	2020-05-10	SIR-X	NA	NA	NA	NA	NA	NA
362	2020-04-30	2020-05-10	ABM	NA	NA	NA	NA	NA	NA
363	2020-04-30	2020-05-10	SS	NA	NA	NA	NA	NA	NA
364	2020-04-30	2020-05-10	Harmonized	NA	NA	NA	NA	NA	NA
365	2020-04-30	2020-05-11	SIR-X	NA	NA	NA	NA	NA	NA
366	2020-04-30	2020-05-11	ABM	NA	NA	NA	NA	NA	NA
367	2020-04-30	2020-05-11	SS	NA	NA	NA	NA	NA	NA
368	2020-04-30	2020-05-11	Harmonized	NA	NA	NA	NA	NA	NA
369	2020-04-30	2020-05-12	SIR-X	NA	NA	NA	NA	NA	NA
370	2020-04-30	2020-05-12	ABM	NA	NA	NA	NA	NA	NA
371	2020-04-30	2020-05-12	SS	NA	NA	NA	NA	NA	NA
372	2020-04-30	2020-05-12	Harmonized	NA	NA	NA	NA	NA	NA
373	2020-04-30	2020-05-13	SIR-X	NA	NA	NA	NA	NA	NA
374	2020-04-30	2020-05-13	ABM	NA	NA	NA	NA	NA	NA
375	2020-04-30	2020-05-13	SS	NA	NA	NA	NA	NA	NA
376	2020-04-30	2020-05-13	Harmonized	NA	NA	NA	NA	NA	NA
377	2020-04-30	2020-05-14	SIR-X	NA	NA	NA	NA	NA	NA
378	2020-04-30	2020-05-14	ABM	NA	NA	NA	NA	NA	NA
379	2020-04-30	2020-05-14	SS	NA	NA	NA	NA	NA	NA
380	2020-04-30	2020-05-14	Harmonized	NA	NA	NA	NA	NA	NA
381	2020-04-30	2020-05-15	SIR-X	NA	NA	NA	NA	NA	NA
382	2020-04-30	2020-05-15	ABM	NA	NA	NA	NA	NA	NA
383	2020-04-30	2020-05-15	SS	NA	NA	NA	NA	NA	NA
384	2020-04-30	2020-05-15	Harmonized	NA	NA	NA	NA	NA	NA
385	2020-05-07	2020-05-07	SIR-X	NA	1.71601343435412	NA	NA	NA	NA
386	2020-05-07	2020-05-07	ABM	NA	1.15467073588413	NA	NA	NA	NA
387	2020-05-07	2020-05-07	SS	NA	1.25862308745265	NA	NA	NA	NA
388	2020-05-07	2020-05-07	Harmonized	NA	1.37643575256362	1.20878531421083	1.34275134191697	1.56276969394028	1.69754862982818
389	2020-05-07	2020-05-08	SIR-X	NA	1.80877091729218	NA	NA	NA	NA
390	2020-05-07	2020-05-08	ABM	NA	1.48092119311455	NA	NA	NA	NA
391	2020-05-07	2020-05-08	SS	NA	1.37536957459883	NA	NA	NA	NA
392	2020-05-07	2020-05-08	Harmonized	NA	1.55502056166852	1.32610056077807	1.49775933698467	1.78447323741865	1.93887425188351
393	2020-05-07	2020-05-09	SIR-X	NA	1.89033353159979	NA	NA	NA	NA
394	2020-05-07	2020-05-09	ABM	NA	1.69522296404042	NA	NA	NA	NA
395	2020-05-07	2020-05-09	SS	NA	1.48092119311455	NA	NA	NA	NA
396	2020-05-07	2020-05-09	Harmonized	NA	1.68882589625159	1.39708507563114	1.58930200718511	1.9552717570872	2.13036788186103
397	2020-05-07	2020-05-10	SIR-X	NA	1.94950640864648	NA	NA	NA	NA
398	2020-05-07	2020-05-10	ABM	NA	1.68562736235717	NA	NA	NA	NA
399	2020-05-07	2020-05-10	SS	NA	1.59766768026073	NA	NA	NA	NA
400	2020-05-07	2020-05-10	Harmonized	NA	1.74426715042145	1.40255344569663	1.60027692429426	2.03374768055802	2.22621465285731
401	2020-05-07	2020-05-11	SIR-X	NA	2.00867928569318	NA	NA	NA	NA
402	2020-05-07	2020-05-11	ABM	NA	1.75439584108711	NA	NA	NA	NA
403	2020-05-07	2020-05-11	SS	NA	1.74799877329828	NA	NA	NA	NA
404	2020-05-07	2020-05-11	Harmonized	NA	1.83702463335953	1.44631877350054	1.65234811343434	2.15440405670469	2.36807193681105
405	2020-05-07	2020-05-12	SIR-X	NA	2.04546242547896	NA	NA	NA	NA
406	2020-05-07	2020-05-12	ABM	NA	1.8119694511866	NA	NA	NA	NA
407	2020-05-07	2020-05-12	SS	NA	1.90952473496628	NA	NA	NA	NA
408	2020-05-07	2020-05-12	Harmonized	NA	1.92231887054395	1.49150979258903	1.70485856350567	2.2661299771048	2.49652375296852
409	2020-05-07	2020-05-13	SIR-X	NA	2.05985582800383	NA	NA	NA	NA
410	2020-05-07	2020-05-13	ABM	NA	1.74639950635107	NA	NA	NA	NA
411	2020-05-07	2020-05-13	SS	NA	2.07105069663428	NA	NA	NA	NA
412	2020-05-07	2020-05-13	Harmonized	NA	1.95910201032973	1.50420536446212	1.72048258316221	2.32042221433748	2.55782431839131
413	2020-05-07	2020-05-14	SIR-X	NA	2.53004031048296	NA	NA	NA	NA
414	2020-05-07	2020-05-14	ABM	NA	2.40689675554795	NA	NA	NA	NA
415	2020-05-07	2020-05-14	SS	NA	2.87708123802709	NA	NA	NA	NA
416	2020-05-07	2020-05-14	Harmonized	NA	2.60467276801935	1.98441471975186	2.27164654468259	3.09805405093259	3.41346974105716
417	2020-05-07	2020-05-15	SIR-X	NA	2.44048136143932	NA	NA	NA	NA
418	2020-05-07	2020-05-15	ABM	NA	1.9926866162211	NA	NA	NA	NA
419	2020-05-07	2020-05-15	SS	NA	2.899470975288	NA	NA	NA	NA
420	2020-05-07	2020-05-15	Harmonized	NA	2.44421298431615	1.85111767488582	2.12111247324167	2.91774889823961	3.21169007056658
421	2020-05-07	2020-05-16	SIR-X	NA	NA	NA	NA	NA	NA
422	2020-05-07	2020-05-16	ABM	NA	NA	NA	NA	NA	NA
423	2020-05-07	2020-05-16	SS	NA	NA	NA	NA	NA	NA
424	2020-05-07	2020-05-16	Harmonized	NA	NA	NA	NA	NA	NA
425	2020-05-07	2020-05-17	SIR-X	NA	NA	NA	NA	NA	NA
426	2020-05-07	2020-05-17	ABM	NA	NA	NA	NA	NA	NA
427	2020-05-07	2020-05-17	SS	NA	NA	NA	NA	NA	NA
428	2020-05-07	2020-05-17	Harmonized	NA	NA	NA	NA	NA	NA
429	2020-05-07	2020-05-18	SIR-X	NA	NA	NA	NA	NA	NA
430	2020-05-07	2020-05-18	ABM	NA	NA	NA	NA	NA	NA
431	2020-05-07	2020-05-18	SS	NA	NA	NA	NA	NA	NA
432	2020-05-07	2020-05-18	Harmonized	NA	NA	NA	NA	NA	NA
433	2020-05-07	2020-05-19	SIR-X	NA	NA	NA	NA	NA	NA
434	2020-05-07	2020-05-19	ABM	NA	NA	NA	NA	NA	NA
435	2020-05-07	2020-05-19	SS	NA	NA	NA	NA	NA	NA
436	2020-05-07	2020-05-19	Harmonized	NA	NA	NA	NA	NA	NA
437	2020-05-07	2020-05-20	SIR-X	NA	NA	NA	NA	NA	NA
438	2020-05-07	2020-05-20	ABM	NA	NA	NA	NA	NA	NA
439	2020-05-07	2020-05-20	SS	NA	NA	NA	NA	NA	NA
440	2020-05-07	2020-05-20	Harmonized	NA	NA	NA	NA	NA	NA
441	2020-05-07	2020-05-21	SIR-X	NA	NA	NA	NA	NA	NA
442	2020-05-07	2020-05-21	ABM	NA	NA	NA	NA	NA	NA
443	2020-05-07	2020-05-21	SS	NA	NA	NA	NA	NA	NA
444	2020-05-07	2020-05-21	Harmonized	NA	NA	NA	NA	NA	NA
445	2020-05-07	2020-05-22	SIR-X	NA	NA	NA	NA	NA	NA
446	2020-05-07	2020-05-22	ABM	NA	NA	NA	NA	NA	NA
447	2020-05-07	2020-05-22	SS	NA	NA	NA	NA	NA	NA
448	2020-05-07	2020-05-22	Harmonized	NA	NA	NA	NA	NA	NA
449	2020-05-14	2020-05-14	SIR-X	NA	3.71829565225847	NA	NA	NA	NA
450	2020-05-14	2020-05-14	ABM	NA	2.36691508186775	NA	NA	NA	NA
451	2020-05-14	2020-05-14	SS	NA	3.01141966159256	NA	NA	NA	NA
452	2020-05-14	2020-05-14	Harmonized	NA	3.03221013190626	2.66288569606167	2.95800527994724	3.44269326844787	3.7396036430917
453	2020-05-14	2020-05-15	SIR-X	NA	3.69750518194476	NA	NA	NA	NA
454	2020-05-14	2020-05-15	ABM	NA	2.59561025531849	NA	NA	NA	NA
455	2020-05-14	2020-05-15	SS	NA	3.21292729694076	NA	NA	NA	NA
456	2020-05-14	2020-05-15	Harmonized	NA	3.16868091140134	2.70220834188032	3.05199914262492	3.63623891779791	3.95086340527791
457	2020-05-14	2020-05-16	SIR-X	NA	3.68790958026151	NA	NA	NA	NA
458	2020-05-14	2020-05-16	ABM	NA	2.76833108561695	NA	NA	NA	NA
459	2020-05-14	2020-05-16	SS	NA	3.45921440681078	NA	NA	NA	NA
460	2020-05-14	2020-05-16	Harmonized	NA	3.30515169089641	2.73419427680336	3.11037640295065	3.82660508015802	4.16928057687447
461	2020-05-14	2020-05-17	SIR-X	NA	3.66711910994781	NA	NA	NA	NA
462	2020-05-14	2020-05-17	ABM	NA	2.82910322961085	NA	NA	NA	NA
463	2020-05-14	2020-05-17	SS	NA	3.72789125394171	NA	NA	NA	NA
464	2020-05-14	2020-05-17	Harmonized	NA	3.40803786450013	2.7403802501035	3.12670243796249	3.97363964602919	4.34969140455895
465	2020-05-14	2020-05-18	SIR-X	NA	3.63513377100365	NA	NA	NA	NA
466	2020-05-14	2020-05-18	ABM	NA	2.99062919127885	NA	NA	NA	NA
467	2020-05-14	2020-05-18	SS	NA	4.09732191874675	NA	NA	NA	NA
468	2020-05-14	2020-05-18	Harmonized	NA	3.57436162700975	2.81415187937351	3.2150302091054	4.19189762048895	4.60763851895475
469	2020-05-14	2020-05-19	SIR-X	NA	3.60314843205949	NA	NA	NA	NA
470	2020-05-14	2020-05-19	ABM	NA	3.27529870788187	NA	NA	NA	NA
471	2020-05-14	2020-05-19	SS	NA	4.52272692670406	NA	NA	NA	NA
472	2020-05-14	2020-05-19	Harmonized	NA	3.80039135554848	2.94868921557603	3.370476067452	4.48010000188022	4.93558453547215
473	2020-05-14	2020-05-20	SIR-X	NA	3.57116309311533	NA	NA	NA	NA
474	2020-05-14	2020-05-20	ABM	NA	3.47040927544123	NA	NA	NA	NA
475	2020-05-14	2020-05-20	SS	NA	4.93693706603092	NA	NA	NA	NA
476	2020-05-14	2020-05-20	Harmonized	NA	3.99283647819582	3.06571379042755	3.50650735996869	4.72924146541162	5.21308956319752
477	2020-05-14	2020-05-21	SIR-X	NA	3.32487598324531	NA	NA	NA	NA
478	2020-05-14	2020-05-21	ABM	NA	4.18688086779039	NA	NA	NA	NA
479	2020-05-14	2020-05-21	SS	NA	5.55265484070598	NA	NA	NA	NA
480	2020-05-14	2020-05-21	Harmonized	NA	4.35480389724723	3.31778220336734	3.79801077026443	5.17969781867953	5.70704754701101
481	2020-05-14	2020-05-22	SIR-X	NA	3.3024862459844	NA	NA	NA	NA
482	2020-05-14	2020-05-22	ABM	NA	4.35480389724723	NA	NA	NA	NA
483	2020-05-14	2020-05-22	SS	NA	5.8996957682501	NA	NA	NA	NA
484	2020-05-14	2020-05-22	Harmonized	NA	4.51899530382724	3.42244809814766	3.92162932075672	5.39449452789031	5.93794912283375
485	2020-05-14	2020-05-23	SIR-X	NA	NA	NA	NA	NA	NA
486	2020-05-14	2020-05-23	ABM	NA	NA	NA	NA	NA	NA
487	2020-05-14	2020-05-23	SS	NA	NA	NA	NA	NA	NA
488	2020-05-14	2020-05-23	Harmonized	NA	NA	NA	NA	NA	NA
489	2020-05-14	2020-05-24	SIR-X	NA	NA	NA	NA	NA	NA
490	2020-05-14	2020-05-24	ABM	NA	NA	NA	NA	NA	NA
491	2020-05-14	2020-05-24	SS	NA	NA	NA	NA	NA	NA
492	2020-05-14	2020-05-24	Harmonized	NA	NA	NA	NA	NA	NA
493	2020-05-14	2020-05-25	SIR-X	NA	NA	NA	NA	NA	NA
494	2020-05-14	2020-05-25	ABM	NA	NA	NA	NA	NA	NA
495	2020-05-14	2020-05-25	SS	NA	NA	NA	NA	NA	NA
496	2020-05-14	2020-05-25	Harmonized	NA	NA	NA	NA	NA	NA
497	2020-05-14	2020-05-26	SIR-X	NA	NA	NA	NA	NA	NA
498	2020-05-14	2020-05-26	ABM	NA	NA	NA	NA	NA	NA
499	2020-05-14	2020-05-26	SS	NA	NA	NA	NA	NA	NA
500	2020-05-14	2020-05-26	Harmonized	NA	NA	NA	NA	NA	NA
501	2020-05-14	2020-05-27	SIR-X	NA	NA	NA	NA	NA	NA
502	2020-05-14	2020-05-27	ABM	NA	NA	NA	NA	NA	NA
503	2020-05-14	2020-05-27	SS	NA	NA	NA	NA	NA	NA
504	2020-05-14	2020-05-27	Harmonized	NA	NA	NA	NA	NA	NA
505	2020-05-14	2020-05-28	SIR-X	NA	NA	NA	NA	NA	NA
506	2020-05-14	2020-05-28	ABM	NA	NA	NA	NA	NA	NA
507	2020-05-14	2020-05-28	SS	NA	NA	NA	NA	NA	NA
508	2020-05-14	2020-05-28	Harmonized	NA	NA	NA	NA	NA	NA
509	2020-05-14	2020-05-29	SIR-X	NA	NA	NA	NA	NA	NA
510	2020-05-14	2020-05-29	ABM	NA	NA	NA	NA	NA	NA
511	2020-05-14	2020-05-29	SS	NA	NA	NA	NA	NA	NA
512	2020-05-14	2020-05-29	Harmonized	NA	NA	NA	NA	NA	NA
513	2020-05-20	2020-05-20	SIR-X	NA	3.88142088087368	NA	NA	NA	NA
514	2020-05-20	2020-05-20	ABM	NA	3.09138300895295	NA	NA	NA	NA
515	2020-05-20	2020-05-20	SS	NA	3.25770677146258	NA	NA	NA	NA
516	2020-05-20	2020-05-20	Harmonized	NA	3.41017022042975	2.99481009101733	3.32671585369595	3.87181941600934	4.20573918861774
517	2020-05-20	2020-05-21	SIR-X	NA	3.75507879204425	NA	NA	NA	NA
518	2020-05-20	2020-05-21	ABM	NA	3.1825412249438	NA	NA	NA	NA
519	2020-05-20	2020-05-21	SS	NA	3.31368111461486	NA	NA	NA	NA
520	2020-05-20	2020-05-21	Harmonized	NA	3.41710037720097	2.91405711161724	3.29127094620218	3.92131417615824	4.26060471531484
521	2020-05-20	2020-05-22	SIR-X	NA	3.62873670321482	NA	NA	NA	NA
522	2020-05-20	2020-05-22	ABM	NA	3.43042760176104	NA	NA	NA	NA
523	2020-05-20	2020-05-22	SS	NA	3.38085032639759	NA	NA	NA	NA
524	2020-05-20	2020-05-22	Harmonized	NA	3.4800048771245	2.87884197402782	3.27492534813903	4.02904483278576	4.38984896868334
525	2020-05-20	2020-05-23	SIR-X	NA	3.50239461438539	NA	NA	NA	NA
526	2020-05-20	2020-05-23	ABM	NA	3.53278068638234	NA	NA	NA	NA
527	2020-05-20	2020-05-23	SS	NA	3.39204519502805	NA	NA	NA	NA
528	2020-05-20	2020-05-23	Harmonized	NA	3.47574016526525	2.79481921330748	3.18881587603869	4.05257789646649	4.43610010288194
529	2020-05-20	2020-05-24	SIR-X	NA	3.36485765692551	NA	NA	NA	NA
530	2020-05-20	2020-05-24	ABM	NA	3.7246927200473	NA	NA	NA	NA
531	2020-05-20	2020-05-24	SS	NA	3.44801953818032	NA	NA	NA	NA
532	2020-05-20	2020-05-24	Harmonized	NA	3.51252330505106	2.76546558287728	3.15940850824691	4.1193756034902	4.52792396739642
533	2020-05-20	2020-05-25	SIR-X	NA	3.22732069946563	NA	NA	NA	NA
534	2020-05-20	2020-05-25	ABM	NA	3.92779962234271	NA	NA	NA	NA
535	2020-05-20	2020-05-25	SS	NA	3.53757848722397	NA	NA	NA	NA
536	2020-05-20	2020-05-25	Harmonized	NA	3.56423293634409	2.76545603806161	3.16103282185215	4.20170411173671	4.6288845846776
537	2020-05-20	2020-05-26	SIR-X	NA	3.08978374200574	NA	NA	NA	NA
538	2020-05-20	2020-05-26	ABM	NA	4.11971165600766	NA	NA	NA	NA
539	2020-05-20	2020-05-26	SS	NA	3.64952717352852	NA	NA	NA	NA
540	2020-05-20	2020-05-26	Harmonized	NA	3.61967419051396	2.77919848291095	3.17879639174731	4.28725628172828	4.72588493112298
541	2020-05-20	2020-05-27	SIR-X	NA	2.93305558117937	NA	NA	NA	NA
542	2020-05-20	2020-05-27	ABM	NA	4.71303969342181	NA	NA	NA	NA
543	2020-05-20	2020-05-27	SS	NA	4.04134757559447	NA	NA	NA	NA
544	2020-05-20	2020-05-27	Harmonized	NA	3.89581428339853	2.96809307653426	3.39770629319284	4.63376565784182	5.10553353820006
545	2020-05-20	2020-05-28	SIR-X	NA	2.92186071254891	NA	NA	NA	NA
546	2020-05-20	2020-05-28	ABM	NA	4.76901403657408	NA	NA	NA	NA
547	2020-05-20	2020-05-28	SS	NA	4.11971165600766	NA	NA	NA	NA
548	2020-05-20	2020-05-28	Harmonized	NA	3.93686213504356	2.98157121680083	3.4164483347633	4.69958028647754	5.17302751824082
549	2020-05-20	2020-05-29	SIR-X	NA	NA	NA	NA	NA	NA
550	2020-05-20	2020-05-29	ABM	NA	NA	NA	NA	NA	NA
551	2020-05-20	2020-05-29	SS	NA	NA	NA	NA	NA	NA
552	2020-05-20	2020-05-29	Harmonized	NA	NA	NA	NA	NA	NA
553	2020-05-20	2020-05-30	SIR-X	NA	NA	NA	NA	NA	NA
554	2020-05-20	2020-05-30	ABM	NA	NA	NA	NA	NA	NA
555	2020-05-20	2020-05-30	SS	NA	NA	NA	NA	NA	NA
556	2020-05-20	2020-05-30	Harmonized	NA	NA	NA	NA	NA	NA
557	2020-05-20	2020-05-31	SIR-X	NA	NA	NA	NA	NA	NA
558	2020-05-20	2020-05-31	ABM	NA	NA	NA	NA	NA	NA
559	2020-05-20	2020-05-31	SS	NA	NA	NA	NA	NA	NA
560	2020-05-20	2020-05-31	Harmonized	NA	NA	NA	NA	NA	NA
561	2020-05-20	2020-06-01	SIR-X	NA	NA	NA	NA	NA	NA
562	2020-05-20	2020-06-01	ABM	NA	NA	NA	NA	NA	NA
563	2020-05-20	2020-06-01	SS	NA	NA	NA	NA	NA	NA
564	2020-05-20	2020-06-01	Harmonized	NA	NA	NA	NA	NA	NA
565	2020-05-20	2020-06-02	SIR-X	NA	NA	NA	NA	NA	NA
566	2020-05-20	2020-06-02	ABM	NA	NA	NA	NA	NA	NA
567	2020-05-20	2020-06-02	SS	NA	NA	NA	NA	NA	NA
568	2020-05-20	2020-06-02	Harmonized	NA	NA	NA	NA	NA	NA
569	2020-05-20	2020-06-03	SIR-X	NA	NA	NA	NA	NA	NA
570	2020-05-20	2020-06-03	ABM	NA	NA	NA	NA	NA	NA
571	2020-05-20	2020-06-03	SS	NA	NA	NA	NA	NA	NA
572	2020-05-20	2020-06-03	Harmonized	NA	NA	NA	NA	NA	NA
573	2020-05-20	2020-06-04	SIR-X	NA	NA	NA	NA	NA	NA
574	2020-05-20	2020-06-04	ABM	NA	NA	NA	NA	NA	NA
575	2020-05-20	2020-06-04	SS	NA	NA	NA	NA	NA	NA
576	2020-05-20	2020-06-04	Harmonized	NA	NA	NA	NA	NA	NA
577	2020-05-28	2020-05-28	SIR-X	NA	2.95384605149307	NA	NA	NA	NA
578	2020-05-28	2020-05-28	ABM	NA	2.08064629831753	NA	NA	NA	NA
579	2020-05-28	2020-05-28	SS	NA	2.72515087804233	NA	NA	NA	NA
580	2020-05-28	2020-05-28	Harmonized	NA	2.58654774261762	2.27150516830013	2.52324922965961	2.93669967273363	3.1899713214277
581	2020-05-28	2020-05-29	SIR-X	NA	2.90746731002404	NA	NA	NA	NA
582	2020-05-28	2020-05-29	ABM	NA	2.09024190000078	NA	NA	NA	NA
583	2020-05-28	2020-05-29	SS	NA	2.75233841614487	NA	NA	NA	NA
584	2020-05-28	2020-05-29	Harmonized	NA	2.58334920872323	2.20304536082639	2.48822137368108	2.96453798715489	3.22104375201493
585	2020-05-28	2020-05-30	SIR-X	NA	2.86108856855501	NA	NA	NA	NA
586	2020-05-28	2020-05-30	ABM	NA	2.17820158209722	NA	NA	NA	NA
587	2020-05-28	2020-05-30	SS	NA	2.7795259542474	NA	NA	NA	NA
588	2020-05-28	2020-05-30	Harmonized	NA	2.60627203496652	2.15604448698251	2.45268229581059	3.01746326401491	3.28767947424825
589	2020-05-28	2020-05-31	SIR-X	NA	2.80351495845552	NA	NA	NA	NA
590	2020-05-28	2020-05-31	ABM	NA	2.24377152693274	NA	NA	NA	NA
591	2020-05-28	2020-05-31	SS	NA	2.82910322961085	NA	NA	NA	NA
592	2020-05-28	2020-05-31	Harmonized	NA	2.62546323833305	2.11111727385574	2.40872978366421	3.06118805829717	3.35088849795915
593	2020-05-28	2020-06-01	SIR-X	NA	2.73474647972558	NA	NA	NA	NA
594	2020-05-28	2020-06-01	ABM	NA	2.42129015807282	NA	NA	NA	NA
595	2020-05-28	2020-06-01	SS	NA	2.8786805049743	NA	NA	NA	NA
596	2020-05-28	2020-06-01	Harmonized	NA	2.6782390475909	2.1086202896305	2.40899504407837	3.14095356380857	3.45246471576862
597	2020-05-28	2020-06-02	SIR-X	NA	2.66597800099564	NA	NA	NA	NA
598	2020-05-28	2020-06-02	ABM	NA	2.46447036564744	NA	NA	NA	NA
599	2020-05-28	2020-06-02	SS	NA	2.95064751759865	NA	NA	NA	NA
600	2020-05-28	2020-06-02	Harmonized	NA	2.69369862808058	2.09001635661462	2.38897679461845	3.17547276048544	3.49831794890457
601	2020-05-28	2020-06-03	SIR-X	NA	2.5972095222657	NA	NA	NA	NA
602	2020-05-28	2020-06-03	ABM	NA	2.57481978500479	NA	NA	NA	NA
603	2020-05-28	2020-06-03	SS	NA	3.0002247929621	NA	NA	NA	NA
604	2020-05-28	2020-06-03	Harmonized	NA	2.72408470007751	2.09156174487113	2.39229006801601	3.22649184088829	3.55659381414409
605	2020-05-28	2020-06-04	SIR-X	NA	2.23897372609112	NA	NA	NA	NA
606	2020-05-28	2020-06-04	ABM	NA	2.76513255172253	NA	NA	NA	NA
607	2020-05-28	2020-06-04	SS	NA	2.88827610665754	NA	NA	NA	NA
608	2020-05-28	2020-06-04	Harmonized	NA	2.63079412815706	2.00431572696999	2.29442810028828	3.12912336089895	3.44770224562362
609	2020-05-28	2020-06-05	SIR-X	NA	2.20538912019975	NA	NA	NA	NA
610	2020-05-28	2020-06-05	ABM	NA	2.84349663213572	NA	NA	NA	NA
611	2020-05-28	2020-06-05	SS	NA	2.92186071254891	NA	NA	NA	NA
612	2020-05-28	2020-06-05	Harmonized	NA	2.65691548829478	2.01220730460869	2.30569783350848	3.17165987106349	3.49118065686013
613	2020-05-28	2020-06-06	SIR-X	NA	NA	NA	NA	NA	NA
614	2020-05-28	2020-06-06	ABM	NA	NA	NA	NA	NA	NA
615	2020-05-28	2020-06-06	SS	NA	NA	NA	NA	NA	NA
616	2020-05-28	2020-06-06	Harmonized	NA	NA	NA	NA	NA	NA
617	2020-05-28	2020-06-07	SIR-X	NA	NA	NA	NA	NA	NA
618	2020-05-28	2020-06-07	ABM	NA	NA	NA	NA	NA	NA
619	2020-05-28	2020-06-07	SS	NA	NA	NA	NA	NA	NA
620	2020-05-28	2020-06-07	Harmonized	NA	NA	NA	NA	NA	NA
621	2020-05-28	2020-06-08	SIR-X	NA	NA	NA	NA	NA	NA
622	2020-05-28	2020-06-08	ABM	NA	NA	NA	NA	NA	NA
623	2020-05-28	2020-06-08	SS	NA	NA	NA	NA	NA	NA
624	2020-05-28	2020-06-08	Harmonized	NA	NA	NA	NA	NA	NA
625	2020-05-28	2020-06-09	SIR-X	NA	NA	NA	NA	NA	NA
626	2020-05-28	2020-06-09	ABM	NA	NA	NA	NA	NA	NA
627	2020-05-28	2020-06-09	SS	NA	NA	NA	NA	NA	NA
628	2020-05-28	2020-06-09	Harmonized	NA	NA	NA	NA	NA	NA
629	2020-05-28	2020-06-10	SIR-X	NA	NA	NA	NA	NA	NA
630	2020-05-28	2020-06-10	ABM	NA	NA	NA	NA	NA	NA
631	2020-05-28	2020-06-10	SS	NA	NA	NA	NA	NA	NA
632	2020-05-28	2020-06-10	Harmonized	NA	NA	NA	NA	NA	NA
633	2020-05-28	2020-06-11	SIR-X	NA	NA	NA	NA	NA	NA
634	2020-05-28	2020-06-11	ABM	NA	NA	NA	NA	NA	NA
635	2020-05-28	2020-06-11	SS	NA	NA	NA	NA	NA	NA
636	2020-05-28	2020-06-11	Harmonized	NA	NA	NA	NA	NA	NA
637	2020-05-28	2020-06-12	SIR-X	NA	NA	NA	NA	NA	NA
638	2020-05-28	2020-06-12	ABM	NA	NA	NA	NA	NA	NA
639	2020-05-28	2020-06-12	SS	NA	NA	NA	NA	NA	NA
640	2020-05-28	2020-06-12	Harmonized	NA	NA	NA	NA	NA	NA
641	2020-06-04	2020-06-04	SIR-X	NA	2.45487476396419	NA	NA	NA	NA
642	2020-06-04	2020-06-04	ABM	NA	1.39456077796533	NA	NA	NA	NA
643	2020-06-04	2020-06-04	SS	NA	2.20538912019975	NA	NA	NA	NA
644	2020-06-04	2020-06-04	Harmonized	NA	2.01827488737642	1.7724481795516	1.96888326123071	2.29149731264832	2.48912436581315
645	2020-06-04	2020-06-05	SIR-X	NA	2.42448869196724	NA	NA	NA	NA
646	2020-06-04	2020-06-05	ABM	NA	1.30020402808006	NA	NA	NA	NA
647	2020-06-04	2020-06-05	SS	NA	2.25016859472157	NA	NA	NA	NA
648	2020-06-04	2020-06-05	Harmonized	NA	1.99162043825628	1.69842704664616	1.91828209906571	2.28549606273433	2.48324792767802
649	2020-06-04	2020-06-06	SIR-X	NA	2.39410261997029	NA	NA	NA	NA
650	2020-06-04	2020-06-06	ABM	NA	1.21704214682524	NA	NA	NA	NA
651	2020-06-04	2020-06-06	SS	NA	2.30614293787385	NA	NA	NA	NA
652	2020-06-04	2020-06-06	Harmonized	NA	1.97242923488978	1.63169658454393	1.8561923695028	2.28361916073945	2.4881190539412
653	2020-06-04	2020-06-07	SIR-X	NA	2.35252167934288	NA	NA	NA	NA
654	2020-06-04	2020-06-07	ABM	NA	1.2682186891359	NA	NA	NA	NA
655	2020-06-04	2020-06-07	SS	NA	2.33972754376522	NA	NA	NA	NA
656	2020-06-04	2020-06-07	Harmonized	NA	1.98682263741465	1.59759067607315	1.82280932055156	2.31655794787278	2.53578912322714
657	2020-06-04	2020-06-08	SIR-X	NA	2.31094073871548	NA	NA	NA	NA
658	2020-06-04	2020-06-08	ABM	NA	1.28581062555519	NA	NA	NA	NA
659	2020-06-04	2020-06-08	SS	NA	2.40689675554795	NA	NA	NA	NA
660	2020-06-04	2020-06-08	Harmonized	NA	2.00121603993952	1.57558928488711	1.80003331916205	2.34696251563242	2.57972781508665
661	2020-06-04	2020-06-09	SIR-X	NA	2.25816492945761	NA	NA	NA	NA
662	2020-06-04	2020-06-09	ABM	NA	1.38176664238766	NA	NA	NA	NA
663	2020-06-04	2020-06-09	SS	NA	2.4964557045916	NA	NA	NA	NA
664	2020-06-04	2020-06-09	Harmonized	NA	2.04546242547896	1.58705576099947	1.81407163288166	2.41129803720218	2.6564508153467
665	2020-06-04	2020-06-10	SIR-X	NA	2.20538912019975	NA	NA	NA	NA
666	2020-06-04	2020-06-10	ABM	NA	1.44413805332877	NA	NA	NA	NA
667	2020-06-04	2020-06-10	SS	NA	2.5972095222657	NA	NA	NA	NA
668	2020-06-04	2020-06-10	Harmonized	NA	2.08224556526474	1.5987554159426	1.82862720267526	2.46627732495298	2.71860184697591
669	2020-06-04	2020-06-11	SIR-X	NA	2.02627122211246	NA	NA	NA	NA
670	2020-06-04	2020-06-11	ABM	NA	1.86954306128608	NA	NA	NA	NA
671	2020-06-04	2020-06-11	SS	NA	2.68676847130934	NA	NA	NA	NA
672	2020-06-04	2020-06-11	Harmonized	NA	2.1941942515693	1.6716846063239	1.91365067087873	2.60982203717529	2.87553038358395
673	2020-06-04	2020-06-12	SIR-X	NA	2.00388148485155	NA	NA	NA	NA
674	2020-06-04	2020-06-12	ABM	NA	2.0934404338952	NA	NA	NA	NA
675	2020-06-04	2020-06-12	SS	NA	2.74274281446162	NA	NA	NA	NA
676	2020-06-04	2020-06-12	Harmonized	NA	2.28002157773614	1.72676778527518	1.9786255284743	2.72174744553344	2.99594295132242
677	2020-06-04	2020-06-13	SIR-X	NA	NA	NA	NA	NA	NA
678	2020-06-04	2020-06-13	ABM	NA	NA	NA	NA	NA	NA
679	2020-06-04	2020-06-13	SS	NA	NA	NA	NA	NA	NA
680	2020-06-04	2020-06-13	Harmonized	NA	NA	NA	NA	NA	NA
681	2020-06-04	2020-06-14	SIR-X	NA	NA	NA	NA	NA	NA
682	2020-06-04	2020-06-14	ABM	NA	NA	NA	NA	NA	NA
683	2020-06-04	2020-06-14	SS	NA	NA	NA	NA	NA	NA
684	2020-06-04	2020-06-14	Harmonized	NA	NA	NA	NA	NA	NA
685	2020-06-04	2020-06-15	SIR-X	NA	NA	NA	NA	NA	NA
686	2020-06-04	2020-06-15	ABM	NA	NA	NA	NA	NA	NA
687	2020-06-04	2020-06-15	SS	NA	NA	NA	NA	NA	NA
688	2020-06-04	2020-06-15	Harmonized	NA	NA	NA	NA	NA	NA
689	2020-06-04	2020-06-16	SIR-X	NA	NA	NA	NA	NA	NA
690	2020-06-04	2020-06-16	ABM	NA	NA	NA	NA	NA	NA
691	2020-06-04	2020-06-16	SS	NA	NA	NA	NA	NA	NA
692	2020-06-04	2020-06-16	Harmonized	NA	NA	NA	NA	NA	NA
693	2020-06-04	2020-06-17	SIR-X	NA	NA	NA	NA	NA	NA
694	2020-06-04	2020-06-17	ABM	NA	NA	NA	NA	NA	NA
695	2020-06-04	2020-06-17	SS	NA	NA	NA	NA	NA	NA
696	2020-06-04	2020-06-17	Harmonized	NA	NA	NA	NA	NA	NA
697	2020-06-04	2020-06-18	SIR-X	NA	NA	NA	NA	NA	NA
698	2020-06-04	2020-06-18	ABM	NA	NA	NA	NA	NA	NA
699	2020-06-04	2020-06-18	SS	NA	NA	NA	NA	NA	NA
700	2020-06-04	2020-06-18	Harmonized	NA	NA	NA	NA	NA	NA
701	2020-06-04	2020-06-19	SIR-X	NA	NA	NA	NA	NA	NA
702	2020-06-04	2020-06-19	ABM	NA	NA	NA	NA	NA	NA
703	2020-06-04	2020-06-19	SS	NA	NA	NA	NA	NA	NA
704	2020-06-04	2020-06-19	Harmonized	NA	NA	NA	NA	NA	NA
705	2020-06-10	2020-06-10	SIR-X	NA	2.54923151384946	NA	NA	NA	NA
706	2020-06-10	2020-06-10	ABM	NA	1.75919364192874	NA	NA	NA	NA
707	2020-06-10	2020-06-10	SS	NA	2.75713621698649	NA	NA	NA	NA
708	2020-06-10	2020-06-10	Harmonized	NA	2.35518712425492	2.06832436800292	2.2975505145582	2.67401878692033	2.90463588171225
709	2020-06-10	2020-06-11	SIR-X	NA	2.49005863680277	NA	NA	NA	NA
710	2020-06-10	2020-06-11	ABM	NA	1.82796212065868	NA	NA	NA	NA
711	2020-06-10	2020-06-11	SS	NA	2.86108856855501	NA	NA	NA	NA
712	2020-06-10	2020-06-11	Harmonized	NA	2.39303644200549	2.04074920031978	2.30491657995345	2.7461434222737	2.98375266256605
713	2020-06-10	2020-06-12	SIR-X	NA	2.43088575975607	NA	NA	NA	NA
714	2020-06-10	2020-06-12	ABM	NA	1.90792546801907	NA	NA	NA	NA
715	2020-06-10	2020-06-12	SS	NA	2.97623578875398	NA	NA	NA	NA
716	2020-06-10	2020-06-12	Harmonized	NA	2.43834900550972	2.01712977775784	2.29465510759619	2.8230470381682	3.0758531223587
717	2020-06-10	2020-06-13	SIR-X	NA	2.36051801407892	NA	NA	NA	NA
718	2020-06-10	2020-06-13	ABM	NA	1.96549907811856	NA	NA	NA	NA
719	2020-06-10	2020-06-13	SS	NA	3.06899327169204	NA	NA	NA	NA
720	2020-06-10	2020-06-13	Harmonized	NA	2.46500345462983	1.98209264452972	2.26151604460167	2.87409818915047	3.14609307909909
721	2020-06-10	2020-06-14	SIR-X	NA	2.29015026840177	NA	NA	NA	NA
722	2020-06-10	2020-06-14	ABM	NA	2.05665729410941	NA	NA	NA	NA
723	2020-06-10	2020-06-14	SS	NA	3.18414049189101	NA	NA	NA	NA
724	2020-06-10	2020-06-14	Harmonized	NA	2.51031601813406	1.97641181207604	2.25795335640227	2.94401877626881	3.23599847662309
725	2020-06-10	2020-06-15	SIR-X	NA	2.21978252272462	NA	NA	NA	NA
726	2020-06-10	2020-06-15	ABM	NA	2.03586682379571	NA	NA	NA	NA
727	2020-06-10	2020-06-15	SS	NA	3.31048258072044	NA	NA	NA	NA
728	2020-06-10	2020-06-15	Harmonized	NA	2.52204397574691	1.95683106731521	2.23674039488222	2.97311728277391	3.27538931649861
729	2020-06-10	2020-06-16	SIR-X	NA	2.13821990841702	NA	NA	NA	NA
730	2020-06-10	2020-06-16	ABM	NA	2.03746609074292	NA	NA	NA	NA
731	2020-06-10	2020-06-16	SS	NA	3.45921440681078	NA	NA	NA	NA
732	2020-06-10	2020-06-16	Harmonized	NA	2.54496680199023	1.95403439726316	2.23498880326976	3.01433895272029	3.32273559074832
733	2020-06-10	2020-06-17	SIR-X	NA	1.95910201032973	NA	NA	NA	NA
734	2020-06-10	2020-06-17	ABM	NA	2.32853267513476	NA	NA	NA	NA
735	2020-06-10	2020-06-17	SS	NA	3.43682466954987	NA	NA	NA	NA
736	2020-06-10	2020-06-17	Harmonized	NA	2.57481978500479	1.96167071150254	2.24561048113321	3.06254626811386	3.37434687869546
737	2020-06-10	2020-06-18	SIR-X	NA	1.93671227306882	NA	NA	NA	NA
738	2020-06-10	2020-06-18	ABM	NA	2.37331214965659	NA	NA	NA	NA
739	2020-06-10	2020-06-18	SS	NA	3.51518874996306	NA	NA	NA	NA
740	2020-06-10	2020-06-18	Harmonized	NA	2.60840439089615	1.97546756449647	2.26359941800904	3.11375035094577	3.42743718981073
741	2020-06-10	2020-06-19	SIR-X	NA	NA	NA	NA	NA	NA
742	2020-06-10	2020-06-19	ABM	NA	NA	NA	NA	NA	NA
743	2020-06-10	2020-06-19	SS	NA	NA	NA	NA	NA	NA
744	2020-06-10	2020-06-19	Harmonized	NA	NA	NA	NA	NA	NA
745	2020-06-10	2020-06-20	SIR-X	NA	NA	NA	NA	NA	NA
746	2020-06-10	2020-06-20	ABM	NA	NA	NA	NA	NA	NA
747	2020-06-10	2020-06-20	SS	NA	NA	NA	NA	NA	NA
748	2020-06-10	2020-06-20	Harmonized	NA	NA	NA	NA	NA	NA
749	2020-06-10	2020-06-21	SIR-X	NA	NA	NA	NA	NA	NA
750	2020-06-10	2020-06-21	ABM	NA	NA	NA	NA	NA	NA
751	2020-06-10	2020-06-21	SS	NA	NA	NA	NA	NA	NA
752	2020-06-10	2020-06-21	Harmonized	NA	NA	NA	NA	NA	NA
753	2020-06-10	2020-06-22	SIR-X	NA	NA	NA	NA	NA	NA
754	2020-06-10	2020-06-22	ABM	NA	NA	NA	NA	NA	NA
755	2020-06-10	2020-06-22	SS	NA	NA	NA	NA	NA	NA
756	2020-06-10	2020-06-22	Harmonized	NA	NA	NA	NA	NA	NA
757	2020-06-10	2020-06-23	SIR-X	NA	NA	NA	NA	NA	NA
758	2020-06-10	2020-06-23	ABM	NA	NA	NA	NA	NA	NA
759	2020-06-10	2020-06-23	SS	NA	NA	NA	NA	NA	NA
760	2020-06-10	2020-06-23	Harmonized	NA	NA	NA	NA	NA	NA
761	2020-06-10	2020-06-24	SIR-X	NA	NA	NA	NA	NA	NA
762	2020-06-10	2020-06-24	ABM	NA	NA	NA	NA	NA	NA
763	2020-06-10	2020-06-24	SS	NA	NA	NA	NA	NA	NA
764	2020-06-10	2020-06-24	Harmonized	NA	NA	NA	NA	NA	NA
765	2020-06-10	2020-06-25	SIR-X	NA	NA	NA	NA	NA	NA
766	2020-06-10	2020-06-25	ABM	NA	NA	NA	NA	NA	NA
767	2020-06-10	2020-06-25	SS	NA	NA	NA	NA	NA	NA
768	2020-06-10	2020-06-25	Harmonized	NA	NA	NA	NA	NA	NA
769	2020-06-18	2020-06-18	SIR-X	NA	2.80831275929715	NA	NA	NA	NA
770	2020-06-18	2020-06-18	ABM	NA	1.74799877329828	NA	NA	NA	NA
771	2020-06-18	2020-06-18	SS	NA	2.37171288270938	NA	NA	NA	NA
772	2020-06-18	2020-06-18	Harmonized	NA	2.30934147176827	2.02806273476427	2.25282680603577	2.62196681415545	2.8480947577133
773	2020-06-18	2020-06-19	SIR-X	NA	2.78432375508903	NA	NA	NA	NA
774	2020-06-18	2020-06-19	ABM	NA	1.91752106970232	NA	NA	NA	NA
775	2020-06-18	2020-06-19	SS	NA	2.39250335302308	NA	NA	NA	NA
776	2020-06-18	2020-06-19	Harmonized	NA	2.36478272593816	2.01665481234542	2.27770326323758	2.71372069975633	2.94852457365627
777	2020-06-18	2020-06-20	SIR-X	NA	2.74913988225045	NA	NA	NA	NA
778	2020-06-18	2020-06-20	ABM	NA	1.87434086212771	NA	NA	NA	NA
779	2020-06-18	2020-06-20	SS	NA	2.42448869196724	NA	NA	NA	NA
780	2020-06-18	2020-06-20	Harmonized	NA	2.34932314544847	1.94348293191491	2.21087561416186	2.71997557875104	2.96355153262675
781	2020-06-18	2020-06-21	SIR-X	NA	2.72515087804233	NA	NA	NA	NA
782	2020-06-18	2020-06-21	ABM	NA	1.94310934085765	NA	NA	NA	NA
783	2020-06-18	2020-06-21	SS	NA	2.47886376817231	NA	NA	NA	NA
784	2020-06-18	2020-06-21	Harmonized	NA	2.38237466235744	1.91565139022565	2.18570830521734	2.77775622995535	3.04063364413797
785	2020-06-18	2020-06-22	SIR-X	NA	2.68996700520376	NA	NA	NA	NA
786	2020-06-18	2020-06-22	ABM	NA	1.95590347643531	NA	NA	NA	NA
787	2020-06-18	2020-06-22	SS	NA	2.54443371300784	NA	NA	NA	NA
788	2020-06-18	2020-06-22	Harmonized	NA	2.39676806488232	1.88701369868209	2.15582040568799	2.81085334850387	3.08962606729615
789	2020-06-18	2020-06-23	SIR-X	NA	2.66597800099564	NA	NA	NA	NA
790	2020-06-18	2020-06-23	ABM	NA	1.97989248064343	NA	NA	NA	NA
791	2020-06-18	2020-06-23	SS	NA	2.57641905195199	NA	NA	NA	NA
792	2020-06-18	2020-06-23	Harmonized	NA	2.40742984453034	1.86790300147864	2.13509186710803	2.83800415324603	3.12653945324618
793	2020-06-18	2020-06-24	SIR-X	NA	2.63079412815706	NA	NA	NA	NA
794	2020-06-18	2020-06-24	ABM	NA	2.11583017115611	NA	NA	NA	NA
795	2020-06-18	2020-06-24	SS	NA	2.63079412815706	NA	NA	NA	NA
796	2020-06-18	2020-06-24	Harmonized	NA	2.45913947582343	1.88813587653437	2.15961528057886	2.91268236047316	3.21067852537121
797	2020-06-18	2020-06-25	SIR-X	NA	2.3957018869175	NA	NA	NA	NA
798	2020-06-18	2020-06-25	ABM	NA	2.60840439089615	NA	NA	NA	NA
799	2020-06-18	2020-06-25	SS	NA	2.67557360267889	NA	NA	NA	NA
800	2020-06-18	2020-06-25	Harmonized	NA	2.55989329349753	1.9502987073779	2.23259244935853	3.04479237670452	3.35478544751463
801	2020-06-18	2020-06-26	SIR-X	NA	2.38450701828704	NA	NA	NA	NA
802	2020-06-18	2020-06-26	ABM	NA	2.66437873404843	NA	NA	NA	NA
803	2020-06-18	2020-06-26	SS	NA	2.72035307720071	NA	NA	NA	NA
804	2020-06-18	2020-06-26	Harmonized	NA	2.58974627651205	1.96133689522252	2.24740771974001	3.09147745859278	3.40292047171479
805	2020-06-18	2020-06-27	SIR-X	NA	NA	NA	NA	NA	NA
806	2020-06-18	2020-06-27	ABM	NA	NA	NA	NA	NA	NA
807	2020-06-18	2020-06-27	SS	NA	NA	NA	NA	NA	NA
808	2020-06-18	2020-06-27	Harmonized	NA	NA	NA	NA	NA	NA
809	2020-06-18	2020-06-28	SIR-X	NA	NA	NA	NA	NA	NA
810	2020-06-18	2020-06-28	ABM	NA	NA	NA	NA	NA	NA
811	2020-06-18	2020-06-28	SS	NA	NA	NA	NA	NA	NA
812	2020-06-18	2020-06-28	Harmonized	NA	NA	NA	NA	NA	NA
813	2020-06-18	2020-06-29	SIR-X	NA	NA	NA	NA	NA	NA
814	2020-06-18	2020-06-29	ABM	NA	NA	NA	NA	NA	NA
815	2020-06-18	2020-06-29	SS	NA	NA	NA	NA	NA	NA
816	2020-06-18	2020-06-29	Harmonized	NA	NA	NA	NA	NA	NA
817	2020-06-18	2020-06-30	SIR-X	NA	NA	NA	NA	NA	NA
818	2020-06-18	2020-06-30	ABM	NA	NA	NA	NA	NA	NA
819	2020-06-18	2020-06-30	SS	NA	NA	NA	NA	NA	NA
820	2020-06-18	2020-06-30	Harmonized	NA	NA	NA	NA	NA	NA
821	2020-06-18	2020-07-01	SIR-X	NA	NA	NA	NA	NA	NA
822	2020-06-18	2020-07-01	ABM	NA	NA	NA	NA	NA	NA
823	2020-06-18	2020-07-01	SS	NA	NA	NA	NA	NA	NA
824	2020-06-18	2020-07-01	Harmonized	NA	NA	NA	NA	NA	NA
825	2020-06-18	2020-07-02	SIR-X	NA	NA	NA	NA	NA	NA
826	2020-06-18	2020-07-02	ABM	NA	NA	NA	NA	NA	NA
827	2020-06-18	2020-07-02	SS	NA	NA	NA	NA	NA	NA
828	2020-06-18	2020-07-02	Harmonized	NA	NA	NA	NA	NA	NA
829	2020-06-18	2020-07-03	SIR-X	NA	NA	NA	NA	NA	NA
830	2020-06-18	2020-07-03	ABM	NA	NA	NA	NA	NA	NA
831	2020-06-18	2020-07-03	SS	NA	NA	NA	NA	NA	NA
832	2020-06-18	2020-07-03	Harmonized	NA	NA	NA	NA	NA	NA
833	2020-06-25	2020-06-25	SIR-X	NA	3.5647660253265	NA	NA	NA	NA
834	2020-06-25	2020-06-25	ABM	NA	2.52524250964134	NA	NA	NA	NA
835	2020-06-25	2020-06-25	SS	NA	2.8786805049743	NA	NA	NA	NA
836	2020-06-25	2020-06-25	Harmonized	NA	2.98956301331402	2.62543301397921	2.91640183015893	3.39427282866658	3.68700724867406
837	2020-06-25	2020-06-26	SIR-X	NA	3.5247843516463	NA	NA	NA	NA
838	2020-06-25	2020-06-26	ABM	NA	2.7779266873002	NA	NA	NA	NA
839	2020-06-25	2020-06-26	SS	NA	2.86908490329105	NA	NA	NA	NA
840	2020-06-25	2020-06-26	Harmonized	NA	3.05726531407917	2.6071946232644	2.94468625217931	3.50838327617277	3.81194509240725
841	2020-06-25	2020-06-27	SIR-X	NA	3.47360780933565	NA	NA	NA	NA
842	2020-06-25	2020-06-27	ABM	NA	2.71715454330629	NA	NA	NA	NA
843	2020-06-25	2020-06-27	SS	NA	2.83709956434689	NA	NA	NA	NA
844	2020-06-25	2020-06-27	Harmonized	NA	3.00928730566292	2.48943978912176	2.83194754752522	3.48406220604708	3.79606271878327
845	2020-06-25	2020-06-28	SIR-X	NA	3.43362613565545	NA	NA	NA	NA
846	2020-06-25	2020-06-28	ABM	NA	2.68996700520376	NA	NA	NA	NA
847	2020-06-25	2020-06-28	SS	NA	2.82750396266364	NA	NA	NA	NA
848	2020-06-25	2020-06-28	Harmonized	NA	2.98369903450762	2.39917226025799	2.73739301505961	3.47887706848513	3.80810617727459
849	2020-06-25	2020-06-29	SIR-X	NA	3.39364446197525	NA	NA	NA	NA
850	2020-06-25	2020-06-29	ABM	NA	2.60680512394895	NA	NA	NA	NA
851	2020-06-25	2020-06-29	SS	NA	2.80671349234994	NA	NA	NA	NA
852	2020-06-25	2020-06-29	Harmonized	NA	2.93572102609138	2.31133995521401	2.64059229851505	3.44292023803618	3.78437961579176
853	2020-06-25	2020-06-30	SIR-X	NA	3.35366278829505	NA	NA	NA	NA
854	2020-06-25	2020-06-30	ABM	NA	2.60200732310732	NA	NA	NA	NA
855	2020-06-25	2020-06-30	SS	NA	2.80831275929715	NA	NA	NA	NA
856	2020-06-25	2020-06-30	Harmonized	NA	2.92132762356649	2.26663163155513	2.59085549861648	3.44381372005939	3.79394070057332
857	2020-06-25	2020-07-01	SIR-X	NA	3.3024862459844	NA	NA	NA	NA
858	2020-06-25	2020-07-01	ABM	NA	2.5972095222657	NA	NA	NA	NA
859	2020-06-25	2020-07-01	SS	NA	2.7987171576139	NA	NA	NA	NA
860	2020-06-25	2020-07-01	Harmonized	NA	2.899470975288	2.22622393940394	2.54631422308007	3.43422487721947	3.78557999121914
861	2020-06-25	2020-07-02	SIR-X	NA	2.95544531844028	NA	NA	NA	NA
862	2020-06-25	2020-07-02	ABM	NA	2.82110689487481	NA	NA	NA	NA
863	2020-06-25	2020-07-02	SS	NA	2.7987171576139	NA	NA	NA	NA
864	2020-06-25	2020-07-02	Harmonized	NA	2.85842312364302	2.17773878987096	2.49295308485225	3.39987020489165	3.74601407113151
865	2020-06-25	2020-07-03	SIR-X	NA	2.94425044980982	NA	NA	NA	NA
866	2020-06-25	2020-07-03	ABM	NA	2.5972095222657	NA	NA	NA	NA
867	2020-06-25	2020-07-03	SS	NA	2.7987171576139	NA	NA	NA	NA
868	2020-06-25	2020-07-03	Harmonized	NA	2.78005904322979	2.10546972181668	2.41256304208402	3.31866096059312	3.65299099629325
869	2020-06-25	2020-07-04	SIR-X	NA	NA	NA	NA	NA	NA
870	2020-06-25	2020-07-04	ABM	NA	NA	NA	NA	NA	NA
871	2020-06-25	2020-07-04	SS	NA	NA	NA	NA	NA	NA
872	2020-06-25	2020-07-04	Harmonized	NA	NA	NA	NA	NA	NA
873	2020-06-25	2020-07-05	SIR-X	NA	NA	NA	NA	NA	NA
874	2020-06-25	2020-07-05	ABM	NA	NA	NA	NA	NA	NA
875	2020-06-25	2020-07-05	SS	NA	NA	NA	NA	NA	NA
876	2020-06-25	2020-07-05	Harmonized	NA	NA	NA	NA	NA	NA
877	2020-06-25	2020-07-06	SIR-X	NA	NA	NA	NA	NA	NA
878	2020-06-25	2020-07-06	ABM	NA	NA	NA	NA	NA	NA
879	2020-06-25	2020-07-06	SS	NA	NA	NA	NA	NA	NA
880	2020-06-25	2020-07-06	Harmonized	NA	NA	NA	NA	NA	NA
881	2020-06-25	2020-07-07	SIR-X	NA	NA	NA	NA	NA	NA
882	2020-06-25	2020-07-07	ABM	NA	NA	NA	NA	NA	NA
883	2020-06-25	2020-07-07	SS	NA	NA	NA	NA	NA	NA
884	2020-06-25	2020-07-07	Harmonized	NA	NA	NA	NA	NA	NA
885	2020-06-25	2020-07-08	SIR-X	NA	NA	NA	NA	NA	NA
886	2020-06-25	2020-07-08	ABM	NA	NA	NA	NA	NA	NA
887	2020-06-25	2020-07-08	SS	NA	NA	NA	NA	NA	NA
888	2020-06-25	2020-07-08	Harmonized	NA	NA	NA	NA	NA	NA
889	2020-06-25	2020-07-09	SIR-X	NA	NA	NA	NA	NA	NA
890	2020-06-25	2020-07-09	ABM	NA	NA	NA	NA	NA	NA
891	2020-06-25	2020-07-09	SS	NA	NA	NA	NA	NA	NA
892	2020-06-25	2020-07-09	Harmonized	NA	NA	NA	NA	NA	NA
893	2020-06-25	2020-07-10	SIR-X	NA	NA	NA	NA	NA	NA
894	2020-06-25	2020-07-10	ABM	NA	NA	NA	NA	NA	NA
895	2020-06-25	2020-07-10	SS	NA	NA	NA	NA	NA	NA
896	2020-06-25	2020-07-10	Harmonized	NA	NA	NA	NA	NA	NA
897	2020-07-02	2020-07-02	SIR-X	NA	4.63787414690303	NA	NA	NA	NA
898	2020-07-02	2020-07-02	ABM	NA	4.92894073129488	NA	NA	NA	NA
899	2020-07-02	2020-07-02	SS	NA	6.13478800948967	NA	NA	NA	NA
900	2020-07-02	2020-07-02	Harmonized	NA	5.23386762922922	4.5963804085678	5.10578337526761	5.94239847215565	6.45489250490057
901	2020-07-02	2020-07-03	SIR-X	NA	4.61868294353654	NA	NA	NA	NA
902	2020-07-02	2020-07-03	ABM	NA	5.40232374766843	NA	NA	NA	NA
903	2020-07-02	2020-07-03	SS	NA	6.43704946251197	NA	NA	NA	NA
904	2020-07-02	2020-07-03	Harmonized	NA	5.48601871790565	4.67840276687254	5.28400457213208	6.29551391370429	6.84023137680265
905	2020-07-02	2020-07-04	SIR-X	NA	4.62188147743095	NA	NA	NA	NA
906	2020-07-02	2020-07-04	ABM	NA	5.7189786032156	NA	NA	NA	NA
907	2020-07-02	2020-07-04	SS	NA	6.76170065279518	NA	NA	NA	NA
908	2020-07-02	2020-07-04	Harmonized	NA	5.70085357781392	4.71604412840891	5.36489762147651	6.60027656890484	7.19133653049931
909	2020-07-02	2020-07-05	SIR-X	NA	4.65866461721674	NA	NA	NA	NA
910	2020-07-02	2020-07-05	ABM	NA	6.27072570000234	NA	NA	NA	NA
911	2020-07-02	2020-07-05	SS	NA	7.11993644896976	NA	NA	NA	NA
912	2020-07-02	2020-07-05	Harmonized	NA	6.01644225539628	4.83778061984484	5.51978159156024	7.01493775146027	7.6788076320745
913	2020-07-02	2020-07-06	SIR-X	NA	4.71783749426343	NA	NA	NA	NA
914	2020-07-02	2020-07-06	ABM	NA	6.81127792815863	NA	NA	NA	NA
915	2020-07-02	2020-07-06	SS	NA	7.55653632555753	NA	NA	NA	NA
916	2020-07-02	2020-07-06	Harmonized	NA	6.36188391599321	5.00881260677757	5.72232222452855	7.4610150936488	8.20097808877049
917	2020-07-02	2020-07-07	SIR-X	NA	4.79940010857103	NA	NA	NA	NA
918	2020-07-02	2020-07-07	ABM	NA	7.21749173274944	NA	NA	NA	NA
919	2020-07-02	2020-07-07	SS	NA	8.08269515118894	NA	NA	NA	NA
920	2020-07-02	2020-07-07	Harmonized	NA	6.69986233083649	5.1983624717856	5.94194742821389	7.89814796235526	8.70113991328573
921	2020-07-02	2020-07-08	SIR-X	NA	4.91454732877001	NA	NA	NA	NA
922	2020-07-02	2020-07-08	ABM	NA	7.72445935501436	NA	NA	NA	NA
923	2020-07-02	2020-07-08	SS	NA	8.5976591081899	NA	NA	NA	NA
924	2020-07-02	2020-07-08	Harmonized	NA	7.07888859732474	5.43519538358978	6.21667706715944	8.38445893447274	9.24227187045392
925	2020-07-02	2020-07-09	SIR-X	NA	5.48548562892324	NA	NA	NA	NA
926	2020-07-02	2020-07-09	ABM	NA	8.698412925864	NA	NA	NA	NA
927	2020-07-02	2020-07-09	SS	NA	8.83275134942946	NA	NA	NA	NA
928	2020-07-02	2020-07-09	Harmonized	NA	7.67221663473889	5.84521012007133	6.69126833218821	9.12550018440883	10.0545756269534
929	2020-07-02	2020-07-10	SIR-X	NA	5.67579839564099	NA	NA	NA	NA
930	2020-07-02	2020-07-10	ABM	NA	9.04545385340812	NA	NA	NA	NA
931	2020-07-02	2020-07-10	SS	NA	9.04545385340812	NA	NA	NA	NA
932	2020-07-02	2020-07-10	Harmonized	NA	7.92223536748576	5.99988217371388	6.87499508502605	9.4570700930728	10.409798503531
933	2020-07-02	2020-07-11	SIR-X	NA	NA	NA	NA	NA	NA
934	2020-07-02	2020-07-11	ABM	NA	NA	NA	NA	NA	NA
935	2020-07-02	2020-07-11	SS	NA	NA	NA	NA	NA	NA
936	2020-07-02	2020-07-11	Harmonized	NA	NA	NA	NA	NA	NA
937	2020-07-02	2020-07-12	SIR-X	NA	NA	NA	NA	NA	NA
938	2020-07-02	2020-07-12	ABM	NA	NA	NA	NA	NA	NA
939	2020-07-02	2020-07-12	SS	NA	NA	NA	NA	NA	NA
940	2020-07-02	2020-07-12	Harmonized	NA	NA	NA	NA	NA	NA
941	2020-07-02	2020-07-13	SIR-X	NA	NA	NA	NA	NA	NA
942	2020-07-02	2020-07-13	ABM	NA	NA	NA	NA	NA	NA
943	2020-07-02	2020-07-13	SS	NA	NA	NA	NA	NA	NA
944	2020-07-02	2020-07-13	Harmonized	NA	NA	NA	NA	NA	NA
945	2020-07-02	2020-07-14	SIR-X	NA	NA	NA	NA	NA	NA
946	2020-07-02	2020-07-14	ABM	NA	NA	NA	NA	NA	NA
947	2020-07-02	2020-07-14	SS	NA	NA	NA	NA	NA	NA
948	2020-07-02	2020-07-14	Harmonized	NA	NA	NA	NA	NA	NA
949	2020-07-02	2020-07-15	SIR-X	NA	NA	NA	NA	NA	NA
950	2020-07-02	2020-07-15	ABM	NA	NA	NA	NA	NA	NA
951	2020-07-02	2020-07-15	SS	NA	NA	NA	NA	NA	NA
952	2020-07-02	2020-07-15	Harmonized	NA	NA	NA	NA	NA	NA
953	2020-07-02	2020-07-16	SIR-X	NA	NA	NA	NA	NA	NA
954	2020-07-02	2020-07-16	ABM	NA	NA	NA	NA	NA	NA
955	2020-07-02	2020-07-16	SS	NA	NA	NA	NA	NA	NA
956	2020-07-02	2020-07-16	Harmonized	NA	NA	NA	NA	NA	NA
957	2020-07-02	2020-07-17	SIR-X	NA	NA	NA	NA	NA	NA
958	2020-07-02	2020-07-17	ABM	NA	NA	NA	NA	NA	NA
959	2020-07-02	2020-07-17	SS	NA	NA	NA	NA	NA	NA
960	2020-07-02	2020-07-17	Harmonized	NA	NA	NA	NA	NA	NA
961	2020-07-09	2020-07-09	SIR-X	NA	8.09229075287219	NA	NA	NA	NA
962	2020-07-09	2020-07-09	ABM	NA	6.42905312777593	NA	NA	NA	NA
963	2020-07-09	2020-07-09	SS	NA	7.15671958875554	NA	NA	NA	NA
964	2020-07-09	2020-07-09	Harmonized	NA	7.22602115646786	6.34588882034386	7.04918452350294	8.20423826543789	8.91180157913288
965	2020-07-09	2020-07-10	SIR-X	NA	7.94515819372906	NA	NA	NA	NA
966	2020-07-09	2020-07-10	ABM	NA	6.3426927126267	NA	NA	NA	NA
967	2020-07-09	2020-07-10	SS	NA	7.19350272854132	NA	NA	NA	NA
968	2020-07-09	2020-07-10	Harmonized	NA	7.16045121163236	6.10633621267437	6.89677868165173	8.21701903496997	8.92799415539919
969	2020-07-09	2020-07-11	SIR-X	NA	7.77563589732502	NA	NA	NA	NA
970	2020-07-09	2020-07-11	ABM	NA	6.31230664062975	NA	NA	NA	NA
971	2020-07-09	2020-07-11	SS	NA	7.18550639380528	NA	NA	NA	NA
972	2020-07-09	2020-07-11	Harmonized	NA	7.09114964392002	5.86616972097393	6.6732624051693	8.20991948004228	8.94512423122329
973	2020-07-09	2020-07-12	SIR-X	NA	7.57252899502961	NA	NA	NA	NA
974	2020-07-09	2020-07-12	ABM	NA	6.37147951767644	NA	NA	NA	NA
975	2020-07-09	2020-07-12	SS	NA	7.15512032180833	NA	NA	NA	NA
976	2020-07-09	2020-07-12	Harmonized	NA	7.03304294483813	5.65522237441193	6.45246132708261	8.20025463007402	8.97629887382234
977	2020-07-09	2020-07-13	SIR-X	NA	7.32464261821237	NA	NA	NA	NA
978	2020-07-09	2020-07-13	ABM	NA	6.4642370006145	NA	NA	NA	NA
979	2020-07-09	2020-07-13	SS	NA	7.14712398707229	NA	NA	NA	NA
980	2020-07-09	2020-07-13	Harmonized	NA	6.97866786863305	5.49441644338235	6.27710074084992	8.18435969423129	8.99606202112402
981	2020-07-09	2020-07-14	SIR-X	NA	7.04317163550378	NA	NA	NA	NA
982	2020-07-09	2020-07-14	ABM	NA	6.6241636953353	NA	NA	NA	NA
983	2020-07-09	2020-07-14	SS	NA	7.17271225822762	NA	NA	NA	NA
984	2020-07-09	2020-07-14	Harmonized	NA	6.94668252968888	5.38986802751733	6.16084635081595	8.1891125157106	9.02168636298742
985	2020-07-09	2020-07-15	SIR-X	NA	6.73931091553427	NA	NA	NA	NA
986	2020-07-09	2020-07-15	ABM	NA	6.806480127317	NA	NA	NA	NA
987	2020-07-09	2020-07-15	SS	NA	7.22069026664386	NA	NA	NA	NA
988	2020-07-09	2020-07-15	Harmonized	NA	6.92216043649836	5.31485895443281	6.07903846050647	8.19882515732574	9.03764592498262
989	2020-07-09	2020-07-16	SIR-X	NA	6.22434695853331	NA	NA	NA	NA
990	2020-07-09	2020-07-16	ABM	NA	7.65729014323163	NA	NA	NA	NA
991	2020-07-09	2020-07-16	SS	NA	7.52295171966616	NA	NA	NA	NA
992	2020-07-09	2020-07-16	Harmonized	NA	7.13486294047706	5.43581797158387	6.22261918829958	8.48636009367207	9.35036410444309
993	2020-07-09	2020-07-17	SIR-X	NA	5.98925471729374	NA	NA	NA	NA
994	2020-07-09	2020-07-17	ABM	NA	8.03791567666712	NA	NA	NA	NA
995	2020-07-09	2020-07-17	SS	NA	7.53414658829662	NA	NA	NA	NA
996	2020-07-09	2020-07-17	Harmonized	NA	7.18710566075249	5.44313380432073	6.23704217322663	8.5795181343656	9.44383981055146
997	2020-07-09	2020-07-18	SIR-X	NA	NA	NA	NA	NA	NA
998	2020-07-09	2020-07-18	ABM	NA	NA	NA	NA	NA	NA
999	2020-07-09	2020-07-18	SS	NA	NA	NA	NA	NA	NA
1000	2020-07-09	2020-07-18	Harmonized	NA	NA	NA	NA	NA	NA
1001	2020-07-09	2020-07-19	SIR-X	NA	NA	NA	NA	NA	NA
1002	2020-07-09	2020-07-19	ABM	NA	NA	NA	NA	NA	NA
1003	2020-07-09	2020-07-19	SS	NA	NA	NA	NA	NA	NA
1004	2020-07-09	2020-07-19	Harmonized	NA	NA	NA	NA	NA	NA
1005	2020-07-09	2020-07-20	SIR-X	NA	NA	NA	NA	NA	NA
1006	2020-07-09	2020-07-20	ABM	NA	NA	NA	NA	NA	NA
1007	2020-07-09	2020-07-20	SS	NA	NA	NA	NA	NA	NA
1008	2020-07-09	2020-07-20	Harmonized	NA	NA	NA	NA	NA	NA
1009	2020-07-09	2020-07-21	SIR-X	NA	NA	NA	NA	NA	NA
1010	2020-07-09	2020-07-21	ABM	NA	NA	NA	NA	NA	NA
1011	2020-07-09	2020-07-21	SS	NA	NA	NA	NA	NA	NA
1012	2020-07-09	2020-07-21	Harmonized	NA	NA	NA	NA	NA	NA
1013	2020-07-09	2020-07-22	SIR-X	NA	NA	NA	NA	NA	NA
1014	2020-07-09	2020-07-22	ABM	NA	NA	NA	NA	NA	NA
1015	2020-07-09	2020-07-22	SS	NA	NA	NA	NA	NA	NA
1016	2020-07-09	2020-07-22	Harmonized	NA	NA	NA	NA	NA	NA
1017	2020-07-09	2020-07-23	SIR-X	NA	NA	NA	NA	NA	NA
1018	2020-07-09	2020-07-23	ABM	NA	NA	NA	NA	NA	NA
1019	2020-07-09	2020-07-23	SS	NA	NA	NA	NA	NA	NA
1020	2020-07-09	2020-07-23	Harmonized	NA	NA	NA	NA	NA	NA
1021	2020-07-09	2020-07-24	SIR-X	NA	NA	NA	NA	NA	NA
1022	2020-07-09	2020-07-24	ABM	NA	NA	NA	NA	NA	NA
1023	2020-07-09	2020-07-24	SS	NA	NA	NA	NA	NA	NA
1024	2020-07-09	2020-07-24	Harmonized	NA	NA	NA	NA	NA	NA
1025	2020-07-16	2020-07-16	SIR-X	NA	9.18938787865683	NA	NA	NA	NA
1026	2020-07-16	2020-07-16	ABM	NA	7.35982649105095	NA	NA	NA	NA
1027	2020-07-16	2020-07-16	SS	NA	7.13389821504036	NA	NA	NA	NA
1028	2020-07-16	2020-07-16	Harmonized	NA	7.89437086158269	6.93283325766702	7.70117824114743	8.96306530270572	9.73607261688427
1029	2020-07-16	2020-07-17	SIR-X	NA	9.26615269212282	NA	NA	NA	NA
1030	2020-07-16	2020-07-17	ABM	NA	7.46537810956668	NA	NA	NA	NA
1031	2020-07-16	2020-07-17	SS	NA	7.19971406347875	NA	NA	NA	NA
1032	2020-07-16	2020-07-17	Harmonized	NA	7.97708162172272	6.8027476116383	7.68333794120652	9.15414819428144	9.94620813562487
1033	2020-07-16	2020-07-18	SIR-X	NA	9.36530724284971	NA	NA	NA	NA
1034	2020-07-16	2020-07-18	ABM	NA	7.94036039288743	NA	NA	NA	NA
1035	2020-07-16	2020-07-18	SS	NA	7.25557737959205	NA	NA	NA	NA
1036	2020-07-16	2020-07-18	Harmonized	NA	8.18708167177636	6.7727819913226	7.70461026374753	9.47875657361772	10.3275866851861
1037	2020-07-16	2020-07-19	SIR-X	NA	9.47565666220706	NA	NA	NA	NA
1038	2020-07-16	2020-07-19	ABM	NA	8.44892728209956	NA	NA	NA	NA
1039	2020-07-16	2020-07-19	SS	NA	7.31602425804328	NA	NA	NA	NA
1040	2020-07-16	2020-07-19	Harmonized	NA	8.41353606744997	6.76526757901944	7.71899397245683	9.8098559376832	10.7382273817259
1041	2020-07-16	2020-07-20	SIR-X	NA	9.60839581882531	NA	NA	NA	NA
1042	2020-07-16	2020-07-20	ABM	NA	9.04705312035533	NA	NA	NA	NA
1043	2020-07-16	2020-07-20	SS	NA	7.4404834790105	NA	NA	NA	NA
1044	2020-07-16	2020-07-20	Harmonized	NA	8.69864413939706	6.84858117542085	7.8241673912036	10.201493154436	11.2132492405074
1045	2020-07-16	2020-07-21	SIR-X	NA	9.76352471270449	NA	NA	NA	NA
1046	2020-07-16	2020-07-21	ABM	NA	9.544425140937	NA	NA	NA	NA
1047	2020-07-16	2020-07-21	SS	NA	7.57716263444641	NA	NA	NA	NA
1048	2020-07-16	2020-07-21	Harmonized	NA	8.96170416269595	6.95330505347668	7.94792077396262	10.5645253554024	11.6386035907333
1049	2020-07-16	2020-07-22	SIR-X	NA	9.94104334384457	NA	NA	NA	NA
1050	2020-07-16	2020-07-22	ABM	NA	10.2433047968669	NA	NA	NA	NA
1051	2020-07-16	2020-07-22	SS	NA	7.71344679701144	NA	NA	NA	NA
1052	2020-07-16	2020-07-22	Harmonized	NA	9.29926497924095	7.14000812289232	8.16661069644943	11.0143427555411	12.1412187735257
1053	2020-07-16	2020-07-23	SIR-X	NA	9.49324859862634	NA	NA	NA	NA
1054	2020-07-16	2020-07-23	ABM	NA	11.2396481049774	NA	NA	NA	NA
1055	2020-07-16	2020-07-23	SS	NA	8.139414421463	NA	NA	NA	NA
1056	2020-07-16	2020-07-23	Harmonized	NA	9.62410370835557	7.33228883788037	8.39359254766487	11.4471168303184	12.6125581672391
1057	2020-07-16	2020-07-24	SIR-X	NA	9.63878189082227	NA	NA	NA	NA
1058	2020-07-16	2020-07-24	ABM	NA	11.8777556169134	NA	NA	NA	NA
1059	2020-07-16	2020-07-24	SS	NA	8.19280469524074	NA	NA	NA	NA
1060	2020-07-16	2020-07-24	Harmonized	NA	9.90311406765881	7.50009496090727	8.59402143251572	11.8217194432166	13.0126684224643
1061	2020-07-16	2020-07-25	SIR-X	NA	NA	NA	NA	NA	NA
1062	2020-07-16	2020-07-25	ABM	NA	NA	NA	NA	NA	NA
1063	2020-07-16	2020-07-25	SS	NA	NA	NA	NA	NA	NA
1064	2020-07-16	2020-07-25	Harmonized	NA	NA	NA	NA	NA	NA
1065	2020-07-16	2020-07-26	SIR-X	NA	NA	NA	NA	NA	NA
1066	2020-07-16	2020-07-26	ABM	NA	NA	NA	NA	NA	NA
1067	2020-07-16	2020-07-26	SS	NA	NA	NA	NA	NA	NA
1068	2020-07-16	2020-07-26	Harmonized	NA	NA	NA	NA	NA	NA
1069	2020-07-16	2020-07-27	SIR-X	NA	NA	NA	NA	NA	NA
1070	2020-07-16	2020-07-27	ABM	NA	NA	NA	NA	NA	NA
1071	2020-07-16	2020-07-27	SS	NA	NA	NA	NA	NA	NA
1072	2020-07-16	2020-07-27	Harmonized	NA	NA	NA	NA	NA	NA
1073	2020-07-16	2020-07-28	SIR-X	NA	NA	NA	NA	NA	NA
1074	2020-07-16	2020-07-28	ABM	NA	NA	NA	NA	NA	NA
1075	2020-07-16	2020-07-28	SS	NA	NA	NA	NA	NA	NA
1076	2020-07-16	2020-07-28	Harmonized	NA	NA	NA	NA	NA	NA
1077	2020-07-16	2020-07-29	SIR-X	NA	NA	NA	NA	NA	NA
1078	2020-07-16	2020-07-29	ABM	NA	NA	NA	NA	NA	NA
1079	2020-07-16	2020-07-29	SS	NA	NA	NA	NA	NA	NA
1080	2020-07-16	2020-07-29	Harmonized	NA	NA	NA	NA	NA	NA
1081	2020-07-16	2020-07-30	SIR-X	NA	NA	NA	NA	NA	NA
1082	2020-07-16	2020-07-30	ABM	NA	NA	NA	NA	NA	NA
1083	2020-07-16	2020-07-30	SS	NA	NA	NA	NA	NA	NA
1084	2020-07-16	2020-07-30	Harmonized	NA	NA	NA	NA	NA	NA
1085	2020-07-16	2020-07-31	SIR-X	NA	NA	NA	NA	NA	NA
1086	2020-07-16	2020-07-31	ABM	NA	NA	NA	NA	NA	NA
1087	2020-07-16	2020-07-31	SS	NA	NA	NA	NA	NA	NA
1088	2020-07-16	2020-07-31	Harmonized	NA	NA	NA	NA	NA	NA
1089	2020-07-23	2020-07-23	SIR-X	NA	10.0274037589938	NA	NA	NA	NA
1090	2020-07-23	2020-07-23	ABM	NA	9.21657541675937	NA	NA	NA	NA
1091	2020-07-23	2020-07-23	SS	NA	9.25815635738678	NA	NA	NA	NA
1092	2020-07-23	2020-07-23	Harmonized	NA	9.50071184438001	8.34352125091619	9.26820852658578	10.7868634722711	11.7171617663819
1093	2020-07-23	2020-07-24	SIR-X	NA	10.0242052250994	NA	NA	NA	NA
1094	2020-07-23	2020-07-24	ABM	NA	9.28694316243652	NA	NA	NA	NA
1095	2020-07-23	2020-07-24	SS	NA	9.33652043779997	NA	NA	NA	NA
1096	2020-07-23	2020-07-24	Harmonized	NA	9.54922294177865	8.14344852424331	9.19758759115751	10.958268461392	11.9064293705826
1097	2020-07-23	2020-07-25	SIR-X	NA	10.0098118225745	NA	NA	NA	NA
1098	2020-07-23	2020-07-25	ABM	NA	9.37970064537458	NA	NA	NA	NA
1099	2020-07-23	2020-07-25	SS	NA	9.41488451821315	NA	NA	NA	NA
1100	2020-07-23	2020-07-25	Harmonized	NA	9.60146566205409	7.94283437411378	9.03564345057167	11.1162877578591	12.1117600758204
1101	2020-07-23	2020-07-26	SIR-X	NA	10.0178081573106	NA	NA	NA	NA
1102	2020-07-23	2020-07-26	ABM	NA	9.33811970474718	NA	NA	NA	NA
1103	2020-07-23	2020-07-26	SS	NA	9.53802807314817	NA	NA	NA	NA
1104	2020-07-23	2020-07-26	Harmonized	NA	9.63131864506862	7.74447833233534	8.83624791907839	11.2297430759908	12.292487815762
1105	2020-07-23	2020-07-27	SIR-X	NA	10.0146096234161	NA	NA	NA	NA
1106	2020-07-23	2020-07-27	ABM	NA	9.33012337001114	NA	NA	NA	NA
1107	2020-07-23	2020-07-27	SS	NA	9.73953570849637	NA	NA	NA	NA
1108	2020-07-23	2020-07-27	Harmonized	NA	9.69475623397456	7.63283610414419	8.72014010183309	11.3697017339615	12.4973175400017
1109	2020-07-23	2020-07-28	SIR-X	NA	10.0114110895217	NA	NA	NA	NA
1110	2020-07-23	2020-07-28	ABM	NA	9.31093216664464	NA	NA	NA	NA
1111	2020-07-23	2020-07-28	SS	NA	10.0082125556273	NA	NA	NA	NA
1112	2020-07-23	2020-07-28	Harmonized	NA	9.77685193726457	7.58577082531412	8.67085581106323	11.5254641653083	12.6972394979042
1113	2020-07-23	2020-07-29	SIR-X	NA	9.99701768699685	NA	NA	NA	NA
1114	2020-07-23	2020-07-29	ABM	NA	9.19098714560404	NA	NA	NA	NA
1115	2020-07-23	2020-07-29	SS	NA	10.2768894027582	NA	NA	NA	NA
1116	2020-07-23	2020-07-29	Harmonized	NA	9.82163141178636	7.54108289383675	8.62535268358654	11.6330500345452	12.8232259162018
1117	2020-07-23	2020-07-30	SIR-X	NA	9.47085886136543	NA	NA	NA	NA
1118	2020-07-23	2020-07-30	ABM	NA	9.04545385340812	NA	NA	NA	NA
1119	2020-07-23	2020-07-30	SS	NA	10.344058614541	NA	NA	NA	NA
1120	2020-07-23	2020-07-30	Harmonized	NA	9.62012377643816	7.32925665833847	8.39012147878464	11.4423830133297	12.6073423960534
1121	2020-07-23	2020-07-31	SIR-X	NA	9.45966399273498	NA	NA	NA	NA
1122	2020-07-23	2020-07-31	ABM	NA	9.03425898477767	NA	NA	NA	NA
1123	2020-07-23	2020-07-31	SS	NA	10.5007867753673	NA	NA	NA	NA
1124	2020-07-23	2020-07-31	Harmonized	NA	9.66490325095998	7.31968668389962	8.38729970335252	11.5373582388405	12.6996599736907
1125	2020-07-23	2020-08-01	SIR-X	NA	NA	NA	NA	NA	NA
1126	2020-07-23	2020-08-01	ABM	NA	NA	NA	NA	NA	NA
1127	2020-07-23	2020-08-01	SS	NA	NA	NA	NA	NA	NA
1128	2020-07-23	2020-08-01	Harmonized	NA	NA	NA	NA	NA	NA
1129	2020-07-23	2020-08-02	SIR-X	NA	NA	NA	NA	NA	NA
1130	2020-07-23	2020-08-02	ABM	NA	NA	NA	NA	NA	NA
1131	2020-07-23	2020-08-02	SS	NA	NA	NA	NA	NA	NA
1132	2020-07-23	2020-08-02	Harmonized	NA	NA	NA	NA	NA	NA
1133	2020-07-23	2020-08-03	SIR-X	NA	NA	NA	NA	NA	NA
1134	2020-07-23	2020-08-03	ABM	NA	NA	NA	NA	NA	NA
1135	2020-07-23	2020-08-03	SS	NA	NA	NA	NA	NA	NA
1136	2020-07-23	2020-08-03	Harmonized	NA	NA	NA	NA	NA	NA
1137	2020-07-23	2020-08-04	SIR-X	NA	NA	NA	NA	NA	NA
1138	2020-07-23	2020-08-04	ABM	NA	NA	NA	NA	NA	NA
1139	2020-07-23	2020-08-04	SS	NA	NA	NA	NA	NA	NA
1140	2020-07-23	2020-08-04	Harmonized	NA	NA	NA	NA	NA	NA
1141	2020-07-23	2020-08-05	SIR-X	NA	NA	NA	NA	NA	NA
1142	2020-07-23	2020-08-05	ABM	NA	NA	NA	NA	NA	NA
1143	2020-07-23	2020-08-05	SS	NA	NA	NA	NA	NA	NA
1144	2020-07-23	2020-08-05	Harmonized	NA	NA	NA	NA	NA	NA
1145	2020-07-23	2020-08-06	SIR-X	NA	NA	NA	NA	NA	NA
1146	2020-07-23	2020-08-06	ABM	NA	NA	NA	NA	NA	NA
1147	2020-07-23	2020-08-06	SS	NA	NA	NA	NA	NA	NA
1148	2020-07-23	2020-08-06	Harmonized	NA	NA	NA	NA	NA	NA
1149	2020-07-23	2020-08-07	SIR-X	NA	NA	NA	NA	NA	NA
1150	2020-07-23	2020-08-07	ABM	NA	NA	NA	NA	NA	NA
1151	2020-07-23	2020-08-07	SS	NA	NA	NA	NA	NA	NA
1152	2020-07-23	2020-08-07	Harmonized	NA	NA	NA	NA	NA	NA
1153	2020-07-30	2020-07-30	SIR-X	NA	12.3271496290788	NA	NA	NA	NA
1154	2020-07-30	2020-07-30	ABM	NA	9.58280754766999	NA	NA	NA	NA
1155	2020-07-30	2020-07-30	SS	NA	9.58280754766999	NA	NA	NA	NA
1156	2020-07-30	2020-07-30	Harmonized	NA	10.4975882414729	9.21897769459327	10.240689165387	11.9186912521581	12.9466024858934
1157	2020-07-30	2020-07-31	SIR-X	NA	12.3063591587651	NA	NA	NA	NA
1158	2020-07-30	2020-07-31	ABM	NA	9.61639215356136	NA	NA	NA	NA
1159	2020-07-30	2020-07-31	SS	NA	9.6051972849309	NA	NA	NA	NA
1160	2020-07-30	2020-07-31	Harmonized	NA	10.5093161990858	8.96220310427801	10.122326900691	12.0600292775013	13.1035197125923
1161	2020-07-30	2020-08-01	SIR-X	NA	12.3079584257123	NA	NA	NA	NA
1162	2020-07-30	2020-08-01	ABM	NA	9.97462794973594	NA	NA	NA	NA
1163	2020-07-30	2020-08-01	SS	NA	9.58280754766999	NA	NA	NA	NA
1164	2020-07-30	2020-08-01	Harmonized	NA	10.6217979743728	8.7869066073076	9.99584674657934	12.2975977777659	13.3988573377781
1165	2020-07-30	2020-08-02	SIR-X	NA	12.32075256129	NA	NA	NA	NA
1166	2020-07-30	2020-08-02	ABM	NA	10.0529920301491	NA	NA	NA	NA
1167	2020-07-30	2020-08-02	SS	NA	9.58280754766999	NA	NA	NA	NA
1168	2020-07-30	2020-08-02	Harmonized	NA	10.6521840463697	8.56534931293104	9.77284031211739	12.4200324428211	13.5954221251207
1169	2020-07-30	2020-08-03	SIR-X	NA	12.3447415654981	NA	NA	NA	NA
1170	2020-07-30	2020-08-03	ABM	NA	10.4448124322151	NA	NA	NA	NA
1171	2020-07-30	2020-08-03	SS	NA	9.61639215356136	NA	NA	NA	NA
1172	2020-07-30	2020-08-03	Harmonized	NA	10.8019820504248	8.5045726370985	9.71605624565288	12.6682209521204	13.9246203295421
1173	2020-07-30	2020-08-04	SIR-X	NA	12.3799254383367	NA	NA	NA	NA
1174	2020-07-30	2020-08-04	ABM	NA	10.6910995420851	NA	NA	NA	NA
1175	2020-07-30	2020-08-04	SS	NA	9.71714597123546	NA	NA	NA	NA
1176	2020-07-30	2020-08-04	Harmonized	NA	10.9293903172191	8.48001491061013	9.69301449500644	12.8841366585142	14.1940460297727
1177	2020-07-30	2020-08-05	SIR-X	NA	12.4151093111753	NA	NA	NA	NA
1178	2020-07-30	2020-08-05	ABM	NA	10.8926071774333	NA	NA	NA	NA
1179	2020-07-30	2020-08-05	SS	NA	9.78431518301819	NA	NA	NA	NA
1180	2020-07-30	2020-08-05	Harmonized	NA	11.0306772238756	8.46939249019051	9.68713622062379	13.0650820296792	14.4017689241233
1181	2020-07-30	2020-08-06	SIR-X	NA	11.0941148127815	NA	NA	NA	NA
1182	2020-07-30	2020-08-06	ABM	NA	11.2396481049774	NA	NA	NA	NA
1183	2020-07-30	2020-08-06	SS	NA	9.79551005164865	NA	NA	NA	NA
1184	2020-07-30	2020-08-06	Harmonized	NA	10.7097576564692	8.15941295943811	9.34043779833669	12.7384170862127	14.035326872255
1185	2020-07-30	2020-08-07	SIR-X	NA	11.1724788931947	NA	NA	NA	NA
1186	2020-07-30	2020-08-07	ABM	NA	11.6762479815652	NA	NA	NA	NA
1187	2020-07-30	2020-08-07	SS	NA	9.91865360658366	NA	NA	NA	NA
1188	2020-07-30	2020-08-07	Harmonized	NA	10.9224601604479	8.27209379296304	9.47862016668452	13.038551183431	14.3520867733563
1189	2020-07-30	2020-08-08	SIR-X	NA	NA	NA	NA	NA	NA
1190	2020-07-30	2020-08-08	ABM	NA	NA	NA	NA	NA	NA
1191	2020-07-30	2020-08-08	SS	NA	NA	NA	NA	NA	NA
1192	2020-07-30	2020-08-08	Harmonized	NA	NA	NA	NA	NA	NA
1193	2020-07-30	2020-08-09	SIR-X	NA	NA	NA	NA	NA	NA
1194	2020-07-30	2020-08-09	ABM	NA	NA	NA	NA	NA	NA
1195	2020-07-30	2020-08-09	SS	NA	NA	NA	NA	NA	NA
1196	2020-07-30	2020-08-09	Harmonized	NA	NA	NA	NA	NA	NA
1197	2020-07-30	2020-08-10	SIR-X	NA	NA	NA	NA	NA	NA
1198	2020-07-30	2020-08-10	ABM	NA	NA	NA	NA	NA	NA
1199	2020-07-30	2020-08-10	SS	NA	NA	NA	NA	NA	NA
1200	2020-07-30	2020-08-10	Harmonized	NA	NA	NA	NA	NA	NA
1201	2020-07-30	2020-08-11	SIR-X	NA	NA	NA	NA	NA	NA
1202	2020-07-30	2020-08-11	ABM	NA	NA	NA	NA	NA	NA
1203	2020-07-30	2020-08-11	SS	NA	NA	NA	NA	NA	NA
1204	2020-07-30	2020-08-11	Harmonized	NA	NA	NA	NA	NA	NA
1205	2020-07-30	2020-08-12	SIR-X	NA	NA	NA	NA	NA	NA
1206	2020-07-30	2020-08-12	ABM	NA	NA	NA	NA	NA	NA
1207	2020-07-30	2020-08-12	SS	NA	NA	NA	NA	NA	NA
1208	2020-07-30	2020-08-12	Harmonized	NA	NA	NA	NA	NA	NA
1209	2020-07-30	2020-08-13	SIR-X	NA	NA	NA	NA	NA	NA
1210	2020-07-30	2020-08-13	ABM	NA	NA	NA	NA	NA	NA
1211	2020-07-30	2020-08-13	SS	NA	NA	NA	NA	NA	NA
1212	2020-07-30	2020-08-13	Harmonized	NA	NA	NA	NA	NA	NA
1213	2020-07-30	2020-08-14	SIR-X	NA	NA	NA	NA	NA	NA
1214	2020-07-30	2020-08-14	ABM	NA	NA	NA	NA	NA	NA
1215	2020-07-30	2020-08-14	SS	NA	NA	NA	NA	NA	NA
1216	2020-07-30	2020-08-14	Harmonized	NA	NA	NA	NA	NA	NA
1217	2020-08-06	2020-08-06	SIR-X	NA	9.48685153083751	NA	NA	NA	NA
1218	2020-08-06	2020-08-06	ABM	NA	7.67808061354533	NA	NA	NA	NA
1219	2020-08-06	2020-08-06	SS	NA	7.88598531668236	NA	NA	NA	NA
1220	2020-08-06	2020-08-06	Harmonized	NA	8.35030582035504	7.33323515174225	8.14595546854667	9.48072210917146	10.298374026967
1221	2020-08-06	2020-08-07	SIR-X	NA	9.71554670428825	NA	NA	NA	NA
1222	2020-08-06	2020-08-07	ABM	NA	7.9339633250986	NA	NA	NA	NA
1223	2020-08-06	2020-08-07	SS	NA	7.96914719793718	NA	NA	NA	NA
1224	2020-08-06	2020-08-07	Harmonized	NA	8.539552409108	7.28241511247994	8.22509661266966	9.79961494350683	10.6475237027501
1225	2020-08-06	2020-08-08	SIR-X	NA	9.9666316149999	NA	NA	NA	NA
1226	2020-08-06	2020-08-08	ABM	NA	8.21223577391278	NA	NA	NA	NA
1227	2020-08-06	2020-08-08	SS	NA	8.02991934193108	NA	NA	NA	NA
1228	2020-08-06	2020-08-08	Harmonized	NA	8.73626224361456	7.22709287229894	8.2214271760573	10.1145812989725	11.0203500151321
1229	2020-08-06	2020-08-09	SIR-X	NA	10.228911394342	NA	NA	NA	NA
1230	2020-08-06	2020-08-09	ABM	NA	8.24422111285694	NA	NA	NA	NA
1231	2020-08-06	2020-08-09	SS	NA	8.14666582907726	NA	NA	NA	NA
1232	2020-08-06	2020-08-09	Harmonized	NA	8.87326611209205	7.13493340575201	8.14077304550062	10.3458832955038	11.3249825479248
1233	2020-08-06	2020-08-10	SIR-X	NA	10.5023860423146	NA	NA	NA	NA
1234	2020-08-06	2020-08-10	ABM	NA	8.45532434988839	NA	NA	NA	NA
1235	2020-08-06	2020-08-10	SS	NA	8.31938665937571	NA	NA	NA	NA
1236	2020-08-06	2020-08-10	Harmonized	NA	9.09236568385956	7.15856442275834	8.17830801588392	10.6632372580253	11.7207878567177
1237	2020-08-06	2020-08-11	SIR-X	NA	10.7870555589176	NA	NA	NA	NA
1238	2020-08-06	2020-08-11	ABM	NA	8.62164811239802	NA	NA	NA	NA
1239	2020-08-06	2020-08-11	SS	NA	8.52569209556554	NA	NA	NA	NA
1240	2020-08-06	2020-08-11	Harmonized	NA	9.31146525562704	7.22468151612658	8.258115509915	10.9768420161091	12.0928398206048
1241	2020-08-06	2020-08-12	SIR-X	NA	11.0717250755206	NA	NA	NA	NA
1242	2020-08-06	2020-08-12	ABM	NA	8.8999205612122	NA	NA	NA	NA
1243	2020-08-06	2020-08-12	SS	NA	8.78797187490764	NA	NA	NA	NA
1244	2020-08-06	2020-08-12	Harmonized	NA	9.58653917054679	7.36057825010129	8.41889477360707	11.3545993688247	12.5162869979948
1245	2020-08-06	2020-08-13	SIR-X	NA	10.5567611185196	NA	NA	NA	NA
1246	2020-08-06	2020-08-13	ABM	NA	9.2021820142345	NA	NA	NA	NA
1247	2020-08-06	2020-08-13	SS	NA	8.92231029847311	NA	NA	NA	NA
1248	2020-08-06	2020-08-13	Harmonized	NA	9.56041781040908	7.28376864183987	8.33804935168591	11.3713674476923	12.5290966713301
1249	2020-08-06	2020-08-14	SIR-X	NA	10.6351251989328	NA	NA	NA	NA
1250	2020-08-06	2020-08-14	ABM	NA	9.14620767108222	NA	NA	NA	NA
1251	2020-08-06	2020-08-14	SS	NA	9.05664872203858	NA	NA	NA	NA
1252	2020-08-06	2020-08-14	Harmonized	NA	9.61266053068455	7.28012080993262	8.34196294819929	11.4749941402522	12.6310131630221
1253	2020-08-06	2020-08-15	SIR-X	NA	NA	NA	NA	NA	NA
1254	2020-08-06	2020-08-15	ABM	NA	NA	NA	NA	NA	NA
1255	2020-08-06	2020-08-15	SS	NA	NA	NA	NA	NA	NA
1256	2020-08-06	2020-08-15	Harmonized	NA	NA	NA	NA	NA	NA
1257	2020-08-06	2020-08-16	SIR-X	NA	NA	NA	NA	NA	NA
1258	2020-08-06	2020-08-16	ABM	NA	NA	NA	NA	NA	NA
1259	2020-08-06	2020-08-16	SS	NA	NA	NA	NA	NA	NA
1260	2020-08-06	2020-08-16	Harmonized	NA	NA	NA	NA	NA	NA
1261	2020-08-06	2020-08-17	SIR-X	NA	NA	NA	NA	NA	NA
1262	2020-08-06	2020-08-17	ABM	NA	NA	NA	NA	NA	NA
1263	2020-08-06	2020-08-17	SS	NA	NA	NA	NA	NA	NA
1264	2020-08-06	2020-08-17	Harmonized	NA	NA	NA	NA	NA	NA
1265	2020-08-06	2020-08-18	SIR-X	NA	NA	NA	NA	NA	NA
1266	2020-08-06	2020-08-18	ABM	NA	NA	NA	NA	NA	NA
1267	2020-08-06	2020-08-18	SS	NA	NA	NA	NA	NA	NA
1268	2020-08-06	2020-08-18	Harmonized	NA	NA	NA	NA	NA	NA
1269	2020-08-06	2020-08-19	SIR-X	NA	NA	NA	NA	NA	NA
1270	2020-08-06	2020-08-19	ABM	NA	NA	NA	NA	NA	NA
1271	2020-08-06	2020-08-19	SS	NA	NA	NA	NA	NA	NA
1272	2020-08-06	2020-08-19	Harmonized	NA	NA	NA	NA	NA	NA
1273	2020-08-06	2020-08-20	SIR-X	NA	NA	NA	NA	NA	NA
1274	2020-08-06	2020-08-20	ABM	NA	NA	NA	NA	NA	NA
1275	2020-08-06	2020-08-20	SS	NA	NA	NA	NA	NA	NA
1276	2020-08-06	2020-08-20	Harmonized	NA	NA	NA	NA	NA	NA
1277	2020-08-06	2020-08-21	SIR-X	NA	NA	NA	NA	NA	NA
1278	2020-08-06	2020-08-21	ABM	NA	NA	NA	NA	NA	NA
1279	2020-08-06	2020-08-21	SS	NA	NA	NA	NA	NA	NA
1280	2020-08-06	2020-08-21	Harmonized	NA	NA	NA	NA	NA	NA
1281	2020-08-12	2020-08-12	SIR-X	NA	8.3561697991615	NA	NA	NA	NA
1282	2020-08-12	2020-08-12	ABM	NA	8.56407450229853	NA	NA	NA	NA
1283	2020-08-12	2020-08-12	SS	NA	9.5419445793563	NA	NA	NA	NA
1284	2020-08-12	2020-08-12	Harmonized	NA	8.82072962693875	7.74636114603181	8.60486696977983	10.0148291801828	10.8785444321729
1285	2020-08-12	2020-08-13	SIR-X	NA	8.48411115493813	NA	NA	NA	NA
1286	2020-08-12	2020-08-13	ABM	NA	8.57526937092899	NA	NA	NA	NA
1287	2020-08-12	2020-08-13	SS	NA	9.58478266741997	NA	NA	NA	NA
1288	2020-08-12	2020-08-13	Harmonized	NA	8.8813877310957	7.57392766437523	8.55434437815829	10.1918901318406	11.073740384718
1289	2020-08-12	2020-08-14	SIR-X	NA	8.61205251071477	NA	NA	NA	NA
1290	2020-08-12	2020-08-14	ABM	NA	8.65363345134218	NA	NA	NA	NA
1291	2020-08-12	2020-08-14	SS	NA	9.62978466857162	NA	NA	NA	NA
1292	2020-08-12	2020-08-14	Harmonized	NA	8.96515687687617	7.41644647987426	8.43683286167829	10.3795886113062	11.3090889408634
1293	2020-08-12	2020-08-15	SIR-X	NA	8.72879899786095	NA	NA	NA	NA
1294	2020-08-12	2020-08-15	ABM	NA	8.77677700627719	NA	NA	NA	NA
1295	2020-08-12	2020-08-15	SS	NA	9.72315877325891	NA	NA	NA	NA
1296	2020-08-12	2020-08-15	Harmonized	NA	9.076244925799	7.29814730019433	8.32699584492522	10.5825487005016	11.5840451629519
1297	2020-08-12	2020-08-16	SIR-X	NA	8.85674035363758	NA	NA	NA	NA
1298	2020-08-12	2020-08-16	ABM	NA	8.84394621805992	NA	NA	NA	NA
1299	2020-08-12	2020-08-16	SS	NA	9.85387487158683	NA	NA	NA	NA
1300	2020-08-12	2020-08-16	Harmonized	NA	9.18485381442808	7.23138180208906	8.2614982928594	10.7717043956322	11.8400124672701
1301	2020-08-12	2020-08-17	SIR-X	NA	8.98468170941422	NA	NA	NA	NA
1302	2020-08-12	2020-08-17	ABM	NA	8.96708977299493	NA	NA	NA	NA
1303	2020-08-12	2020-08-17	SS	NA	10.0737088483465	NA	NA	NA	NA
1304	2020-08-12	2020-08-17	Harmonized	NA	9.34182677691853	7.24823874537614	8.28504241593878	11.012633764608	12.132270458384
1305	2020-08-12	2020-08-18	SIR-X	NA	9.11262306519085	NA	NA	NA	NA
1306	2020-08-12	2020-08-18	ABM	NA	9.22457175149541	NA	NA	NA	NA
1307	2020-08-12	2020-08-18	SS	NA	10.2795132778212	NA	NA	NA	NA
1308	2020-08-12	2020-08-18	Harmonized	NA	9.53890269816914	7.32400280026933	8.37706044307354	11.2981772284079	12.4540923155089
1309	2020-08-12	2020-08-19	SIR-X	NA	9.78431518301819	NA	NA	NA	NA
1310	2020-08-12	2020-08-19	ABM	NA	9.92984847521411	NA	NA	NA	NA
1311	2020-08-12	2020-08-19	SS	NA	10.4291361796282	NA	NA	NA	NA
1312	2020-08-12	2020-08-19	Harmonized	NA	10.0477666126202	7.65506370378982	8.76308709008859	11.9510306397237	13.1677758981847
1313	2020-08-12	2020-08-20	SIR-X	NA	9.77312031438773	NA	NA	NA	NA
1314	2020-08-12	2020-08-20	ABM	NA	10.2097201909755	NA	NA	NA	NA
1315	2020-08-12	2020-08-20	SS	NA	10.5406656732267	NA	NA	NA	NA
1316	2020-08-12	2020-08-20	Harmonized	NA	10.17450205953	7.7056298761246	8.82953464611033	12.1456854884666	13.3692716008111
1317	2020-08-12	2020-08-21	SIR-X	NA	NA	NA	NA	NA	NA
1318	2020-08-12	2020-08-21	ABM	NA	NA	NA	NA	NA	NA
1319	2020-08-12	2020-08-21	SS	NA	NA	NA	NA	NA	NA
1320	2020-08-12	2020-08-21	Harmonized	NA	NA	NA	NA	NA	NA
1321	2020-08-12	2020-08-22	SIR-X	NA	NA	NA	NA	NA	NA
1322	2020-08-12	2020-08-22	ABM	NA	NA	NA	NA	NA	NA
1323	2020-08-12	2020-08-22	SS	NA	NA	NA	NA	NA	NA
1324	2020-08-12	2020-08-22	Harmonized	NA	NA	NA	NA	NA	NA
1325	2020-08-12	2020-08-23	SIR-X	NA	NA	NA	NA	NA	NA
1326	2020-08-12	2020-08-23	ABM	NA	NA	NA	NA	NA	NA
1327	2020-08-12	2020-08-23	SS	NA	NA	NA	NA	NA	NA
1328	2020-08-12	2020-08-23	Harmonized	NA	NA	NA	NA	NA	NA
1329	2020-08-12	2020-08-24	SIR-X	NA	NA	NA	NA	NA	NA
1330	2020-08-12	2020-08-24	ABM	NA	NA	NA	NA	NA	NA
1331	2020-08-12	2020-08-24	SS	NA	NA	NA	NA	NA	NA
1332	2020-08-12	2020-08-24	Harmonized	NA	NA	NA	NA	NA	NA
1333	2020-08-12	2020-08-25	SIR-X	NA	NA	NA	NA	NA	NA
1334	2020-08-12	2020-08-25	ABM	NA	NA	NA	NA	NA	NA
1335	2020-08-12	2020-08-25	SS	NA	NA	NA	NA	NA	NA
1336	2020-08-12	2020-08-25	Harmonized	NA	NA	NA	NA	NA	NA
1337	2020-08-12	2020-08-26	SIR-X	NA	NA	NA	NA	NA	NA
1338	2020-08-12	2020-08-26	ABM	NA	NA	NA	NA	NA	NA
1339	2020-08-12	2020-08-26	SS	NA	NA	NA	NA	NA	NA
1340	2020-08-12	2020-08-26	Harmonized	NA	NA	NA	NA	NA	NA
1341	2020-08-12	2020-08-27	SIR-X	NA	NA	NA	NA	NA	NA
1342	2020-08-12	2020-08-27	ABM	NA	NA	NA	NA	NA	NA
1343	2020-08-12	2020-08-27	SS	NA	NA	NA	NA	NA	NA
1344	2020-08-12	2020-08-27	Harmonized	NA	NA	NA	NA	NA	NA
1345	2020-08-19	2020-08-19	SIR-X	NA	20.265910755019	NA	NA	NA	NA
1346	2020-08-19	2020-08-19	ABM	NA	16.3780928063565	NA	NA	NA	NA
1347	2020-08-19	2020-08-19	SS	NA	17.1832642422958	NA	NA	NA	NA
1348	2020-08-19	2020-08-19	Harmonized	NA	17.9424226012238	15.7570281804499	17.5033320517595	20.3713643915724	22.1282648650888
1349	2020-08-19	2020-08-20	SIR-X	NA	19.9780427045216	NA	NA	NA	NA
1350	2020-08-19	2020-08-20	ABM	NA	16.7251337339007	NA	NA	NA	NA
1351	2020-08-19	2020-08-20	SS	NA	17.3801693809706	NA	NA	NA	NA
1352	2020-08-19	2020-08-20	Harmonized	NA	18.0277819397976	15.3738492784294	17.3639367806708	20.687890047621	22.4779035616992
1353	2020-08-19	2020-08-21	SIR-X	NA	19.7237592599155	NA	NA	NA	NA
1354	2020-08-19	2020-08-21	ABM	NA	16.7251337339007	NA	NA	NA	NA
1355	2020-08-19	2020-08-21	SS	NA	17.6759628112085	NA	NA	NA	NA
1356	2020-08-19	2020-08-21	Harmonized	NA	18.0416186016749	14.9249701491279	16.9784112857058	20.8880426231567	22.7585832803152
1357	2020-08-19	2020-08-22	SIR-X	NA	19.5142552898313	NA	NA	NA	NA
1358	2020-08-19	2020-08-22	ABM	NA	17.0050054496621	NA	NA	NA	NA
1359	2020-08-19	2020-08-22	SS	NA	17.9062437016762	NA	NA	NA	NA
1360	2020-08-19	2020-08-22	Harmonized	NA	18.1418348137232	14.5877269563315	16.644216231295	21.1526740411075	23.1544912614269
1361	2020-08-19	2020-08-23	SIR-X	NA	19.3495307942689	NA	NA	NA	NA
1362	2020-08-19	2020-08-23	ABM	NA	17.5983334870762	NA	NA	NA	NA
1363	2020-08-19	2020-08-23	SS	NA	18.3592366427938	NA	NA	NA	NA
1364	2020-08-19	2020-08-23	Harmonized	NA	18.4357003080463	14.5147206923375	16.5823550052959	21.6208029062796	23.7650947854215
1365	2020-08-19	2020-08-24	SIR-X	NA	19.2183909045978	NA	NA	NA	NA
1366	2020-08-19	2020-08-24	ABM	NA	17.9789590205117	NA	NA	NA	NA
1367	2020-08-19	2020-08-24	SS	NA	18.9834408060546	NA	NA	NA	NA
1368	2020-08-19	2020-08-24	Harmonized	NA	18.7269302437214	14.5300554822824	16.6084658915863	22.0762843536146	24.3207445393312
1369	2020-08-19	2020-08-25	SIR-X	NA	19.1320304894486	NA	NA	NA	NA
1370	2020-08-19	2020-08-25	ABM	NA	18.3036102107949	NA	NA	NA	NA
1371	2020-08-19	2020-08-25	SS	NA	19.6901235321586	NA	NA	NA	NA
1372	2020-08-19	2020-08-25	Harmonized	NA	19.0419214108007	14.6204537511407	16.7226075847435	22.553852332505	24.8613341197301
1373	2020-08-19	2020-08-26	SIR-X	NA	18.3931691598385	NA	NA	NA	NA
1374	2020-08-19	2020-08-26	ABM	NA	20.1619584034505	NA	NA	NA	NA
1375	2020-08-19	2020-08-26	SS	NA	21.1821846872603	NA	NA	NA	NA
1376	2020-08-19	2020-08-26	Harmonized	NA	19.9124374168498	15.1706327187434	17.3664884931369	23.684283170098	26.0956015003748
1377	2020-08-19	2020-08-27	SIR-X	NA	18.6730408755999	NA	NA	NA	NA
1378	2020-08-19	2020-08-27	ABM	NA	20.5649736741469	NA	NA	NA	NA
1379	2020-08-19	2020-08-27	SS	NA	21.8236256096656	NA	NA	NA	NA
1380	2020-08-19	2020-08-27	Harmonized	NA	20.3538800531375	15.4149525269012	17.6633006765791	24.2971915626898	26.7449501674481
1381	2020-08-19	2020-08-28	SIR-X	NA	NA	NA	NA	NA	NA
1382	2020-08-19	2020-08-28	ABM	NA	NA	NA	NA	NA	NA
1383	2020-08-19	2020-08-28	SS	NA	NA	NA	NA	NA	NA
1384	2020-08-19	2020-08-28	Harmonized	NA	NA	NA	NA	NA	NA
1385	2020-08-19	2020-08-29	SIR-X	NA	NA	NA	NA	NA	NA
1386	2020-08-19	2020-08-29	ABM	NA	NA	NA	NA	NA	NA
1387	2020-08-19	2020-08-29	SS	NA	NA	NA	NA	NA	NA
1388	2020-08-19	2020-08-29	Harmonized	NA	NA	NA	NA	NA	NA
1389	2020-08-19	2020-08-30	SIR-X	NA	NA	NA	NA	NA	NA
1390	2020-08-19	2020-08-30	ABM	NA	NA	NA	NA	NA	NA
1391	2020-08-19	2020-08-30	SS	NA	NA	NA	NA	NA	NA
1392	2020-08-19	2020-08-30	Harmonized	NA	NA	NA	NA	NA	NA
1393	2020-08-19	2020-08-31	SIR-X	NA	NA	NA	NA	NA	NA
1394	2020-08-19	2020-08-31	ABM	NA	NA	NA	NA	NA	NA
1395	2020-08-19	2020-08-31	SS	NA	NA	NA	NA	NA	NA
1396	2020-08-19	2020-08-31	Harmonized	NA	NA	NA	NA	NA	NA
1397	2020-08-19	2020-09-01	SIR-X	NA	NA	NA	NA	NA	NA
1398	2020-08-19	2020-09-01	ABM	NA	NA	NA	NA	NA	NA
1399	2020-08-19	2020-09-01	SS	NA	NA	NA	NA	NA	NA
1400	2020-08-19	2020-09-01	Harmonized	NA	NA	NA	NA	NA	NA
1401	2020-08-19	2020-09-02	SIR-X	NA	NA	NA	NA	NA	NA
1402	2020-08-19	2020-09-02	ABM	NA	NA	NA	NA	NA	NA
1403	2020-08-19	2020-09-02	SS	NA	NA	NA	NA	NA	NA
1404	2020-08-19	2020-09-02	Harmonized	NA	NA	NA	NA	NA	NA
1405	2020-08-19	2020-09-03	SIR-X	NA	NA	NA	NA	NA	NA
1406	2020-08-19	2020-09-03	ABM	NA	NA	NA	NA	NA	NA
1407	2020-08-19	2020-09-03	SS	NA	NA	NA	NA	NA	NA
1408	2020-08-19	2020-09-03	Harmonized	NA	NA	NA	NA	NA	NA
1409	2020-08-26	2020-08-26	SIR-X	NA	19.1912033664953	NA	NA	NA	NA
1410	2020-08-26	2020-08-26	ABM	NA	18.7961844305349	NA	NA	NA	NA
1411	2020-08-26	2020-08-26	SS	NA	19.7109651243379	NA	NA	NA	NA
1412	2020-08-26	2020-08-26	Harmonized	NA	19.2327843071227	16.8902233021296	18.762115768273	21.8364078303555	23.7196589724793
1413	2020-08-26	2020-08-27	SIR-X	NA	19.5750274338252	NA	NA	NA	NA
1414	2020-08-26	2020-08-27	ABM	NA	19.288758650275	NA	NA	NA	NA
1415	2020-08-26	2020-08-27	SS	NA	20.0548075179876	NA	NA	NA	NA
1416	2020-08-26	2020-08-27	Harmonized	NA	19.6395312006959	16.7483273087505	18.9163358703641	22.5374626464658	24.4875098778336
1417	2020-08-26	2020-08-28	SIR-X	NA	20.0260207129379	NA	NA	NA	NA
1418	2020-08-26	2020-08-28	ABM	NA	20.0835943230373	NA	NA	NA	NA
1419	2020-08-26	2020-08-28	SS	NA	20.3538704371155	NA	NA	NA	NA
1420	2020-08-26	2020-08-28	Harmonized	NA	20.1544951576969	16.6728521005008	18.9667743010251	23.334267462183	25.4238694790151
1421	2020-08-26	2020-08-29	SIR-X	NA	20.5329883352028	NA	NA	NA	NA
1422	2020-08-26	2020-08-29	ABM	NA	21.1471068429306	NA	NA	NA	NA
1423	2020-08-26	2020-08-29	SS	NA	20.619348750352	NA	NA	NA	NA
1424	2020-08-26	2020-08-29	Harmonized	NA	20.7664813094951	16.6981874930051	19.0521966949521	24.2129098093332	26.5043373478169
1425	2020-08-26	2020-08-30	SIR-X	NA	21.09593030062	NA	NA	NA	NA
1426	2020-08-26	2020-08-30	ABM	NA	21.8299938293884	NA	NA	NA	NA
1427	2020-08-26	2020-08-30	SS	NA	21.0079706185235	NA	NA	NA	NA
1428	2020-08-26	2020-08-30	Harmonized	NA	21.3112982495106	16.778724784745	19.1688684070703	24.9932127031002	27.4719709280021
1429	2020-08-26	2020-08-31	SIR-X	NA	21.7148466091894	NA	NA	NA	NA
1430	2020-08-26	2020-08-31	ABM	NA	22.5912448962594	NA	NA	NA	NA
1431	2020-08-26	2020-08-31	SS	NA	21.5757103847823	NA	NA	NA	NA
1432	2020-08-26	2020-08-31	Harmonized	NA	21.9606006300771	17.039031033196	19.4763307053844	25.8883040507021	28.5203261241093
1433	2020-08-26	2020-09-01	SIR-X	NA	22.3897372609112	NA	NA	NA	NA
1434	2020-08-26	2020-09-01	ABM	NA	23.9234342632836	NA	NA	NA	NA
1435	2020-08-26	2020-09-01	SS	NA	22.2665937059762	NA	NA	NA	NA
1436	2020-08-26	2020-09-01	Harmonized	NA	22.8599217433903	17.5519277384666	20.0755739132413	27.0760123524407	29.846155760886
1437	2020-08-26	2020-09-02	SIR-X	NA	23.8898496573922	NA	NA	NA	NA
1438	2020-08-26	2020-09-02	ABM	NA	26.1624079893747	NA	NA	NA	NA
1439	2020-08-26	2020-09-02	SS	NA	23.5092241239567	NA	NA	NA	NA
1440	2020-08-26	2020-09-02	Harmonized	NA	24.5204939235746	18.6813597757727	21.3853716978642	29.1652051127191	32.1345410723302
1441	2020-08-26	2020-09-03	SIR-X	NA	24.2704751908277	NA	NA	NA	NA
1442	2020-08-26	2020-09-03	ABM	NA	26.9908282680284	NA	NA	NA	NA
1443	2020-08-26	2020-09-03	SS	NA	23.9122393946532	NA	NA	NA	NA
1444	2020-08-26	2020-09-03	Harmonized	NA	25.0578476178365	18.9774888348981	21.7454507752943	29.9124944300442	32.9259524028313
1445	2020-08-26	2020-09-04	SIR-X	NA	NA	NA	NA	NA	NA
1446	2020-08-26	2020-09-04	ABM	NA	NA	NA	NA	NA	NA
1447	2020-08-26	2020-09-04	SS	NA	NA	NA	NA	NA	NA
1448	2020-08-26	2020-09-04	Harmonized	NA	NA	NA	NA	NA	NA
1449	2020-08-26	2020-09-05	SIR-X	NA	NA	NA	NA	NA	NA
1450	2020-08-26	2020-09-05	ABM	NA	NA	NA	NA	NA	NA
1451	2020-08-26	2020-09-05	SS	NA	NA	NA	NA	NA	NA
1452	2020-08-26	2020-09-05	Harmonized	NA	NA	NA	NA	NA	NA
1453	2020-08-26	2020-09-06	SIR-X	NA	NA	NA	NA	NA	NA
1454	2020-08-26	2020-09-06	ABM	NA	NA	NA	NA	NA	NA
1455	2020-08-26	2020-09-06	SS	NA	NA	NA	NA	NA	NA
1456	2020-08-26	2020-09-06	Harmonized	NA	NA	NA	NA	NA	NA
1457	2020-08-26	2020-09-07	SIR-X	NA	NA	NA	NA	NA	NA
1458	2020-08-26	2020-09-07	ABM	NA	NA	NA	NA	NA	NA
1459	2020-08-26	2020-09-07	SS	NA	NA	NA	NA	NA	NA
1460	2020-08-26	2020-09-07	Harmonized	NA	NA	NA	NA	NA	NA
1461	2020-08-26	2020-09-08	SIR-X	NA	NA	NA	NA	NA	NA
1462	2020-08-26	2020-09-08	ABM	NA	NA	NA	NA	NA	NA
1463	2020-08-26	2020-09-08	SS	NA	NA	NA	NA	NA	NA
1464	2020-08-26	2020-09-08	Harmonized	NA	NA	NA	NA	NA	NA
1465	2020-08-26	2020-09-09	SIR-X	NA	NA	NA	NA	NA	NA
1466	2020-08-26	2020-09-09	ABM	NA	NA	NA	NA	NA	NA
1467	2020-08-26	2020-09-09	SS	NA	NA	NA	NA	NA	NA
1468	2020-08-26	2020-09-09	Harmonized	NA	NA	NA	NA	NA	NA
1469	2020-08-26	2020-09-10	SIR-X	NA	NA	NA	NA	NA	NA
1470	2020-08-26	2020-09-10	ABM	NA	NA	NA	NA	NA	NA
1471	2020-08-26	2020-09-10	SS	NA	NA	NA	NA	NA	NA
1472	2020-08-26	2020-09-10	Harmonized	NA	NA	NA	NA	NA	NA
1473	2020-09-02	2020-09-02	SIR-X	NA	20.4162418480566	NA	NA	NA	NA
1474	2020-09-02	2020-09-02	ABM	NA	17.027395186923	NA	NA	NA	NA
1475	2020-09-02	2020-09-02	SS	NA	18.8569565745288	NA	NA	NA	NA
1476	2020-09-02	2020-09-02	Harmonized	NA	18.7668645365028	16.4810527503789	18.3075980793359	21.3074145257452	23.145043363467
1477	2020-09-02	2020-09-03	SIR-X	NA	21.2302687241854	NA	NA	NA	NA
1478	2020-09-02	2020-09-03	ABM	NA	17.5423591439239	NA	NA	NA	NA
1479	2020-09-02	2020-09-03	SS	NA	19.0520671420882	NA	NA	NA	NA
1480	2020-09-02	2020-09-03	Harmonized	NA	19.2748983367325	16.4373733205529	18.5651300470877	22.1190260011472	24.0328681266207
1481	2020-09-02	2020-09-04	SIR-X	NA	22.111464812097	NA	NA	NA	NA
1482	2020-09-02	2020-09-04	ABM	NA	18.1244923127076	NA	NA	NA	NA
1483	2020-09-02	2020-09-04	SS	NA	19.2919571841694	NA	NA	NA	NA
1484	2020-09-02	2020-09-04	Harmonized	NA	19.8426381029914	16.4148676405121	18.6732952371983	22.9732087570391	25.0304776826487
1485	2020-09-02	2020-09-05	SIR-X	NA	23.0598301117913	NA	NA	NA	NA
1486	2020-09-02	2020-09-05	ABM	NA	18.5051178461431	NA	NA	NA	NA
1487	2020-09-02	2020-09-05	SS	NA	19.3751190654242	NA	NA	NA	NA
1488	2020-09-02	2020-09-05	Harmonized	NA	20.3133556744529	16.3338322274666	18.6364768338121	23.6845829363276	25.926011414159
1489	2020-09-02	2020-09-06	SIR-X	NA	24.0753646232684	NA	NA	NA	NA
1490	2020-09-02	2020-09-06	ABM	NA	18.4827281088822	NA	NA	NA	NA
1491	2020-09-02	2020-09-06	SS	NA	19.5030604212009	NA	NA	NA	NA
1492	2020-09-02	2020-09-06	Harmonized	NA	20.6870510511171	16.2872450158044	18.6073769268522	24.2611154452937	26.6672662739087
1493	2020-09-02	2020-09-07	SIR-X	NA	25.1580683465281	NA	NA	NA	NA
1494	2020-09-02	2020-09-07	ABM	NA	18.773794693274	NA	NA	NA	NA
1495	2020-09-02	2020-09-07	SS	NA	19.6869761201298	NA	NA	NA	NA
1496	2020-09-02	2020-09-07	Harmonized	NA	21.2062797199773	16.4537602743182	18.8073415574752	24.9990711284605	27.5406863264247
1497	2020-09-02	2020-09-08	SIR-X	NA	26.2855515443097	NA	NA	NA	NA
1498	2020-09-02	2020-09-08	ABM	NA	19.2327843071227	NA	NA	NA	NA
1499	2020-09-02	2020-09-08	SS	NA	19.9604507681023	NA	NA	NA	NA
1500	2020-09-02	2020-09-08	Harmonized	NA	21.8262622065116	16.7582803366456	19.1678145312681	25.8517133936379	28.4965989300396
1501	2020-09-02	2020-09-09	SIR-X	NA	27.617740911334	NA	NA	NA	NA
1502	2020-09-02	2020-09-09	ABM	NA	21.4829529018443	NA	NA	NA	NA
1503	2020-09-02	2020-09-09	SS	NA	21.0239632879956	NA	NA	NA	NA
1504	2020-09-02	2020-09-09	Harmonized	NA	23.3748857003913	17.8085584592057	20.3862377591571	27.8025939470511	30.6332012292005
1505	2020-09-02	2020-09-10	SIR-X	NA	28.0543407879217	NA	NA	NA	NA
1506	2020-09-02	2020-09-10	ABM	NA	21.303835003757	NA	NA	NA	NA
1507	2020-09-02	2020-09-10	SS	NA	21.0351581566261	NA	NA	NA	NA
1508	2020-09-02	2020-09-10	Harmonized	NA	23.4644446494349	17.7707296789038	20.36267974312	28.0103894231002	30.832224677439
1509	2020-09-02	2020-09-11	SIR-X	NA	NA	NA	NA	NA	NA
1510	2020-09-02	2020-09-11	ABM	NA	NA	NA	NA	NA	NA
1511	2020-09-02	2020-09-11	SS	NA	NA	NA	NA	NA	NA
1512	2020-09-02	2020-09-11	Harmonized	NA	NA	NA	NA	NA	NA
1513	2020-09-02	2020-09-12	SIR-X	NA	NA	NA	NA	NA	NA
1514	2020-09-02	2020-09-12	ABM	NA	NA	NA	NA	NA	NA
1515	2020-09-02	2020-09-12	SS	NA	NA	NA	NA	NA	NA
1516	2020-09-02	2020-09-12	Harmonized	NA	NA	NA	NA	NA	NA
1517	2020-09-02	2020-09-13	SIR-X	NA	NA	NA	NA	NA	NA
1518	2020-09-02	2020-09-13	ABM	NA	NA	NA	NA	NA	NA
1519	2020-09-02	2020-09-13	SS	NA	NA	NA	NA	NA	NA
1520	2020-09-02	2020-09-13	Harmonized	NA	NA	NA	NA	NA	NA
1521	2020-09-02	2020-09-14	SIR-X	NA	NA	NA	NA	NA	NA
1522	2020-09-02	2020-09-14	ABM	NA	NA	NA	NA	NA	NA
1523	2020-09-02	2020-09-14	SS	NA	NA	NA	NA	NA	NA
1524	2020-09-02	2020-09-14	Harmonized	NA	NA	NA	NA	NA	NA
1525	2020-09-02	2020-09-15	SIR-X	NA	NA	NA	NA	NA	NA
1526	2020-09-02	2020-09-15	ABM	NA	NA	NA	NA	NA	NA
1527	2020-09-02	2020-09-15	SS	NA	NA	NA	NA	NA	NA
1528	2020-09-02	2020-09-15	Harmonized	NA	NA	NA	NA	NA	NA
1529	2020-09-02	2020-09-16	SIR-X	NA	NA	NA	NA	NA	NA
1530	2020-09-02	2020-09-16	ABM	NA	NA	NA	NA	NA	NA
1531	2020-09-02	2020-09-16	SS	NA	NA	NA	NA	NA	NA
1532	2020-09-02	2020-09-16	Harmonized	NA	NA	NA	NA	NA	NA
1533	2020-09-02	2020-09-17	SIR-X	NA	NA	NA	NA	NA	NA
1534	2020-09-02	2020-09-17	ABM	NA	NA	NA	NA	NA	NA
1535	2020-09-02	2020-09-17	SS	NA	NA	NA	NA	NA	NA
1536	2020-09-02	2020-09-17	Harmonized	NA	NA	NA	NA	NA	NA
1537	2020-09-08	2020-09-08	SIR-X	NA	24.3888209449211	NA	NA	NA	NA
1538	2020-09-08	2020-09-08	ABM	NA	24.3472400042937	NA	NA	NA	NA
1539	2020-09-08	2020-09-08	SS	NA	26.0312680997037	NA	NA	NA	NA
1540	2020-09-08	2020-09-08	Harmonized	NA	24.9224430163062	21.8868792504535	24.3125360131529	28.2962997526734	30.736675442718
1541	2020-09-08	2020-09-09	SIR-X	NA	24.8654024951891	NA	NA	NA	NA
1542	2020-09-08	2020-09-09	ABM	NA	24.1777177078897	NA	NA	NA	NA
1543	2020-09-08	2020-09-09	SS	NA	26.2023896630549	NA	NA	NA	NA
1544	2020-09-08	2020-09-09	Harmonized	NA	25.0818366220446	21.3894519659268	24.1582368204075	28.7828131026904	31.2732374189646
1545	2020-09-08	2020-09-10	SIR-X	NA	25.3979583886093	NA	NA	NA	NA
1546	2020-09-08	2020-09-10	ABM	NA	24.041780017377	NA	NA	NA	NA
1547	2020-09-08	2020-09-10	SS	NA	26.3063420146234	NA	NA	NA	NA
1548	2020-09-08	2020-09-10	Harmonized	NA	25.2486934735366	20.8870392793932	23.7607673504761	29.2321768405685	31.8499412842752
1549	2020-09-08	2020-09-11	SIR-X	NA	25.9752937565514	NA	NA	NA	NA
1550	2020-09-08	2020-09-11	ABM	NA	24.0513756190602	NA	NA	NA	NA
1551	2020-09-08	2020-09-11	SS	NA	26.387904628931	NA	NA	NA	NA
1552	2020-09-08	2020-09-11	Harmonized	NA	25.4715246681809	20.481481109056	23.3688361001542	29.6988074342126	32.5094016895403
1553	2020-09-08	2020-09-12	SIR-X	NA	26.6086034676457	NA	NA	NA	NA
1554	2020-09-08	2020-09-12	ABM	NA	24.2512839874612	NA	NA	NA	NA
1555	2020-09-08	2020-09-12	SS	NA	26.4246877687168	NA	NA	NA	NA
1556	2020-09-08	2020-09-12	Harmonized	NA	25.7615250746079	20.2824592946644	23.1717128791974	30.2122971678044	33.2086698625635
1557	2020-09-08	2020-09-13	SIR-X	NA	27.2866926532619	NA	NA	NA	NA
1558	2020-09-08	2020-09-13	ABM	NA	24.3840231440795	NA	NA	NA	NA
1559	2020-09-08	2020-09-13	SS	NA	26.6629785438508	NA	NA	NA	NA
1560	2020-09-08	2020-09-13	Harmonized	NA	26.1112314470641	20.2594678732121	23.1574257623603	30.7812846390931	33.9107681486829
1561	2020-09-08	2020-09-14	SIR-X	NA	27.9983664447694	NA	NA	NA	NA
1562	2020-09-08	2020-09-14	ABM	NA	24.5167623006978	NA	NA	NA	NA
1563	2020-09-08	2020-09-14	SS	NA	26.9124641876153	NA	NA	NA	NA
1564	2020-09-08	2020-09-14	Harmonized	NA	26.4758643110275	20.3282610683023	23.2510931953064	31.3588487823322	34.5671686456883
1565	2020-09-08	2020-09-15	SIR-X	NA	30.4836272807306	NA	NA	NA	NA
1566	2020-09-08	2020-09-15	ABM	NA	26.8900744503543	NA	NA	NA	NA
1567	2020-09-08	2020-09-15	SS	NA	28.0543407879217	NA	NA	NA	NA
1568	2020-09-08	2020-09-15	Harmonized	NA	28.4760141730022	21.6949408688056	24.8351501181558	33.8699863361984	37.3183203352536
1569	2020-09-08	2020-09-16	SIR-X	NA	30.7970836023833	NA	NA	NA	NA
1570	2020-09-08	2020-09-16	ABM	NA	27.9647818388781	NA	NA	NA	NA
1571	2020-09-08	2020-09-16	SS	NA	28.0319510506608	NA	NA	NA	NA
1572	2020-09-08	2020-09-16	Harmonized	NA	28.9312721639741	21.9110157761675	25.106847335943	34.5363468825216	38.015623079546
1573	2020-09-08	2020-09-17	SIR-X	NA	NA	NA	NA	NA	NA
1574	2020-09-08	2020-09-17	ABM	NA	NA	NA	NA	NA	NA
1575	2020-09-08	2020-09-17	SS	NA	NA	NA	NA	NA	NA
1576	2020-09-08	2020-09-17	Harmonized	NA	NA	NA	NA	NA	NA
1577	2020-09-08	2020-09-18	SIR-X	NA	NA	NA	NA	NA	NA
1578	2020-09-08	2020-09-18	ABM	NA	NA	NA	NA	NA	NA
1579	2020-09-08	2020-09-18	SS	NA	NA	NA	NA	NA	NA
1580	2020-09-08	2020-09-18	Harmonized	NA	NA	NA	NA	NA	NA
1581	2020-09-08	2020-09-19	SIR-X	NA	NA	NA	NA	NA	NA
1582	2020-09-08	2020-09-19	ABM	NA	NA	NA	NA	NA	NA
1583	2020-09-08	2020-09-19	SS	NA	NA	NA	NA	NA	NA
1584	2020-09-08	2020-09-19	Harmonized	NA	NA	NA	NA	NA	NA
1585	2020-09-08	2020-09-20	SIR-X	NA	NA	NA	NA	NA	NA
1586	2020-09-08	2020-09-20	ABM	NA	NA	NA	NA	NA	NA
1587	2020-09-08	2020-09-20	SS	NA	NA	NA	NA	NA	NA
1588	2020-09-08	2020-09-20	Harmonized	NA	NA	NA	NA	NA	NA
1589	2020-09-08	2020-09-21	SIR-X	NA	NA	NA	NA	NA	NA
1590	2020-09-08	2020-09-21	ABM	NA	NA	NA	NA	NA	NA
1591	2020-09-08	2020-09-21	SS	NA	NA	NA	NA	NA	NA
1592	2020-09-08	2020-09-21	Harmonized	NA	NA	NA	NA	NA	NA
1593	2020-09-08	2020-09-22	SIR-X	NA	NA	NA	NA	NA	NA
1594	2020-09-08	2020-09-22	ABM	NA	NA	NA	NA	NA	NA
1595	2020-09-08	2020-09-22	SS	NA	NA	NA	NA	NA	NA
1596	2020-09-08	2020-09-22	Harmonized	NA	NA	NA	NA	NA	NA
1597	2020-09-08	2020-09-23	SIR-X	NA	NA	NA	NA	NA	NA
1598	2020-09-08	2020-09-23	ABM	NA	NA	NA	NA	NA	NA
1599	2020-09-08	2020-09-23	SS	NA	NA	NA	NA	NA	NA
1600	2020-09-08	2020-09-23	Harmonized	NA	NA	NA	NA	NA	NA
1601	2020-09-15	2020-09-15	SIR-X	NA	44.0182234549514	NA	NA	NA	NA
1602	2020-09-15	2020-09-15	ABM	NA	49.652440909965	NA	NA	NA	NA
1603	2020-09-15	2020-09-15	SS	NA	50.0890407865527	NA	NA	NA	NA
1604	2020-09-15	2020-09-15	Harmonized	NA	47.9199017171563	42.0832380634106	46.7471963114869	54.40702190472	59.0992811324113
1605	2020-09-15	2020-09-16	SIR-X	NA	44.2645105648214	NA	NA	NA	NA
1606	2020-09-15	2020-09-16	ABM	NA	51.7154952718632	NA	NA	NA	NA
1607	2020-09-15	2020-09-16	SS	NA	51.7938593522764	NA	NA	NA	NA
1608	2020-09-15	2020-09-16	Harmonized	NA	49.257955062987	42.0065196833922	47.4441071294894	56.5262638363802	61.4171819500477
1609	2020-09-15	2020-09-17	SIR-X	NA	44.6339412296265	NA	NA	NA	NA
1610	2020-09-15	2020-09-17	ABM	NA	55.413000453808	NA	NA	NA	NA
1611	2020-09-15	2020-09-17	SS	NA	53.4091189689564	NA	NA	NA	NA
1612	2020-09-15	2020-09-17	Harmonized	NA	51.1520202174636	42.3156254252242	48.1375898981818	59.2222683647553	64.5256691086151
1613	2020-09-15	2020-09-18	SIR-X	NA	45.1153205807361	NA	NA	NA	NA
1614	2020-09-15	2020-09-18	ABM	NA	59.3232081397314	NA	NA	NA	NA
1615	2020-09-15	2020-09-18	SS	NA	55.136327271941	NA	NA	NA	NA
1616	2020-09-15	2020-09-18	Harmonized	NA	53.1916186641361	42.7710216416904	48.8006208759419	62.019359280587	67.8886607769265
1617	2020-09-15	2020-09-19	SIR-X	NA	45.7086486181502	NA	NA	NA	NA
1618	2020-09-15	2020-09-19	ABM	NA	64.8230871711795	NA	NA	NA	NA
1619	2020-09-15	2020-09-19	SS	NA	57.0650432102738	NA	NA	NA	NA
1620	2020-09-15	2020-09-19	Harmonized	NA	55.8655929998678	43.9838717898324	50.2494117514406	65.5173904603668	72.0152253888712
1621	2020-09-15	2020-09-20	SIR-X	NA	46.3803407359775	NA	NA	NA	NA
1622	2020-09-15	2020-09-20	ABM	NA	70.849125028259	NA	NA	NA	NA
1623	2020-09-15	2020-09-20	SS	NA	59.5087231056075	NA	NA	NA	NA
1624	2020-09-15	2020-09-20	Harmonized	NA	58.9127296232813	45.7098530778142	52.2482888436324	69.4494054436507	76.5102143616351
1625	2020-09-15	2020-09-21	SIR-X	NA	47.1415918028485	NA	NA	NA	NA
1626	2020-09-15	2020-09-21	ABM	NA	77.2669832874045	NA	NA	NA	NA
1627	2020-09-15	2020-09-21	SS	NA	62.5569259069859	NA	NA	NA	NA
1628	2020-09-15	2020-09-21	Harmonized	NA	62.3218336657463	47.8509215083464	54.7310088026516	73.8159455269528	81.3680456027682
1629	2020-09-15	2020-09-22	SIR-X	NA	50.9814317430948	NA	NA	NA	NA
1630	2020-09-15	2020-09-22	ABM	NA	86.3796063525954	NA	NA	NA	NA
1631	2020-09-15	2020-09-22	SS	NA	65.9713608392748	NA	NA	NA	NA
1632	2020-09-15	2020-09-22	Harmonized	NA	67.777466311655	51.6374277290155	59.1116277809021	80.615982417032	88.8235686344139
1633	2020-09-15	2020-09-23	SIR-X	NA	51.6195392550307	NA	NA	NA	NA
1634	2020-09-15	2020-09-23	ABM	NA	93.8129991232179	NA	NA	NA	NA
1635	2020-09-15	2020-09-23	SS	NA	67.6617860024736	NA	NA	NA	NA
1636	2020-09-15	2020-09-23	Harmonized	NA	71.0314414602408	53.7954579258801	61.6417953101604	84.7929011877722	93.3351457911979
1637	2020-09-15	2020-09-24	SIR-X	NA	NA	NA	NA	NA	NA
1638	2020-09-15	2020-09-24	ABM	NA	NA	NA	NA	NA	NA
1639	2020-09-15	2020-09-24	SS	NA	NA	NA	NA	NA	NA
1640	2020-09-15	2020-09-24	Harmonized	NA	NA	NA	NA	NA	NA
1641	2020-09-15	2020-09-25	SIR-X	NA	NA	NA	NA	NA	NA
1642	2020-09-15	2020-09-25	ABM	NA	NA	NA	NA	NA	NA
1643	2020-09-15	2020-09-25	SS	NA	NA	NA	NA	NA	NA
1644	2020-09-15	2020-09-25	Harmonized	NA	NA	NA	NA	NA	NA
1645	2020-09-15	2020-09-26	SIR-X	NA	NA	NA	NA	NA	NA
1646	2020-09-15	2020-09-26	ABM	NA	NA	NA	NA	NA	NA
1647	2020-09-15	2020-09-26	SS	NA	NA	NA	NA	NA	NA
1648	2020-09-15	2020-09-26	Harmonized	NA	NA	NA	NA	NA	NA
1649	2020-09-15	2020-09-27	SIR-X	NA	NA	NA	NA	NA	NA
1650	2020-09-15	2020-09-27	ABM	NA	NA	NA	NA	NA	NA
1651	2020-09-15	2020-09-27	SS	NA	NA	NA	NA	NA	NA
1652	2020-09-15	2020-09-27	Harmonized	NA	NA	NA	NA	NA	NA
1653	2020-09-15	2020-09-28	SIR-X	NA	NA	NA	NA	NA	NA
1654	2020-09-15	2020-09-28	ABM	NA	NA	NA	NA	NA	NA
1655	2020-09-15	2020-09-28	SS	NA	NA	NA	NA	NA	NA
1656	2020-09-15	2020-09-28	Harmonized	NA	NA	NA	NA	NA	NA
1657	2020-09-15	2020-09-29	SIR-X	NA	NA	NA	NA	NA	NA
1658	2020-09-15	2020-09-29	ABM	NA	NA	NA	NA	NA	NA
1659	2020-09-15	2020-09-29	SS	NA	NA	NA	NA	NA	NA
1660	2020-09-15	2020-09-29	Harmonized	NA	NA	NA	NA	NA	NA
1661	2020-09-15	2020-09-30	SIR-X	NA	NA	NA	NA	NA	NA
1662	2020-09-15	2020-09-30	ABM	NA	NA	NA	NA	NA	NA
1663	2020-09-15	2020-09-30	SS	NA	NA	NA	NA	NA	NA
1664	2020-09-15	2020-09-30	Harmonized	NA	NA	NA	NA	NA	NA
1665	2020-09-22	2020-09-22	SIR-X	NA	60.6330077694947	NA	NA	NA	NA
1666	2020-09-22	2020-09-22	ABM	NA	55.0403712551085	NA	NA	NA	NA
1667	2020-09-22	2020-09-22	SS	NA	56.6620279395774	NA	NA	NA	NA
1668	2020-09-22	2020-09-22	Harmonized	NA	57.4451356547268	50.4482946065242	56.0393268217009	65.2217271298653	70.8466858255833
1669	2020-09-22	2020-09-23	SIR-X	NA	61.4070529719434	NA	NA	NA	NA
1670	2020-09-22	2020-09-23	ABM	NA	55.9311629447034	NA	NA	NA	NA
1671	2020-09-22	2020-09-23	SS	NA	57.3385178582464	NA	NA	NA	NA
1672	2020-09-22	2020-09-23	Harmonized	NA	58.2255779249644	49.6539875042386	56.0815111633448	66.8171136134994	72.5984444338271
1673	2020-09-22	2020-09-24	SIR-X	NA	62.304241729327	NA	NA	NA	NA
1674	2020-09-22	2020-09-24	ABM	NA	57.2249699049946	NA	NA	NA	NA
1675	2020-09-22	2020-09-24	SS	NA	57.8918642219803	NA	NA	NA	NA
1676	2020-09-22	2020-09-24	Harmonized	NA	59.1403586187673	48.9239965926272	55.6551689946682	68.4709259657502	74.6025512770771
1677	2020-09-22	2020-09-25	SIR-X	NA	63.3133791730152	NA	NA	NA	NA
1678	2020-09-22	2020-09-25	ABM	NA	58.1493462004808	NA	NA	NA	NA
1679	2020-09-22	2020-09-25	SS	NA	58.3556516366706	NA	NA	NA	NA
1680	2020-09-22	2020-09-25	Harmonized	NA	59.9394590033889	48.1969145254398	54.9914232316011	69.887078761181	76.5009545042701
1681	2020-09-22	2020-09-26	SIR-X	NA	64.4120755657471	NA	NA	NA	NA
1682	2020-09-22	2020-09-26	ABM	NA	59.566296715707	NA	NA	NA	NA
1683	2020-09-22	2020-09-26	SS	NA	58.6067365473822	NA	NA	NA	NA
1684	2020-09-22	2020-09-26	Harmonized	NA	60.8617029429454	47.9173887791671	54.7432615828702	71.3766692820257	78.4556113992581
1685	2020-09-22	2020-09-27	SIR-X	NA	65.5891360388921	NA	NA	NA	NA
1686	2020-09-22	2020-09-27	ABM	NA	61.1847548662815	NA	NA	NA	NA
1687	2020-09-22	2020-09-27	SS	NA	58.9026009326157	NA	NA	NA	NA
1688	2020-09-22	2020-09-27	Harmonized	NA	61.8921639459297	48.0215691706539	54.8906777819111	72.9617183782149	80.3796184812527
1689	2020-09-22	2020-09-28	SIR-X	NA	66.810975986559	NA	NA	NA	NA
1690	2020-09-22	2020-09-28	ABM	NA	63.6876076386619	NA	NA	NA	NA
1691	2020-09-22	2020-09-28	SS	NA	59.2544396610015	NA	NA	NA	NA
1692	2020-09-22	2020-09-28	Harmonized	NA	63.2510077620741	48.5643446240627	55.5470091135228	74.9164886343243	82.5811851366338
1693	2020-09-22	2020-09-29	SIR-X	NA	65.7250737294048	NA	NA	NA	NA
1694	2020-09-22	2020-09-29	ABM	NA	66.8445605924504	NA	NA	NA	NA
1695	2020-09-22	2020-09-29	SS	NA	59.2880242668928	NA	NA	NA	NA
1696	2020-09-22	2020-09-29	Harmonized	NA	63.952552862916	48.7233516720733	55.7757571386391	76.0665477433847	83.8109518943229
1697	2020-09-22	2020-09-30	SIR-X	NA	66.2176479491448	NA	NA	NA	NA
1698	2020-09-22	2020-09-30	ABM	NA	70.1246571011739	NA	NA	NA	NA
1699	2020-09-22	2020-09-30	SS	NA	59.1536858433274	NA	NA	NA	NA
1700	2020-09-22	2020-09-30	Harmonized	NA	65.165330297882	49.3527755061542	56.5511253743804	77.7903038319972	85.6270896218381
1701	2020-09-22	2020-10-01	SIR-X	NA	NA	NA	NA	NA	NA
1702	2020-09-22	2020-10-01	ABM	NA	NA	NA	NA	NA	NA
1703	2020-09-22	2020-10-01	SS	NA	NA	NA	NA	NA	NA
1704	2020-09-22	2020-10-01	Harmonized	NA	NA	NA	NA	NA	NA
1705	2020-09-22	2020-10-02	SIR-X	NA	NA	NA	NA	NA	NA
1706	2020-09-22	2020-10-02	ABM	NA	NA	NA	NA	NA	NA
1707	2020-09-22	2020-10-02	SS	NA	NA	NA	NA	NA	NA
1708	2020-09-22	2020-10-02	Harmonized	NA	NA	NA	NA	NA	NA
1709	2020-09-22	2020-10-03	SIR-X	NA	NA	NA	NA	NA	NA
1710	2020-09-22	2020-10-03	ABM	NA	NA	NA	NA	NA	NA
1711	2020-09-22	2020-10-03	SS	NA	NA	NA	NA	NA	NA
1712	2020-09-22	2020-10-03	Harmonized	NA	NA	NA	NA	NA	NA
1713	2020-09-22	2020-10-04	SIR-X	NA	NA	NA	NA	NA	NA
1714	2020-09-22	2020-10-04	ABM	NA	NA	NA	NA	NA	NA
1715	2020-09-22	2020-10-04	SS	NA	NA	NA	NA	NA	NA
1716	2020-09-22	2020-10-04	Harmonized	NA	NA	NA	NA	NA	NA
1717	2020-09-22	2020-10-05	SIR-X	NA	NA	NA	NA	NA	NA
1718	2020-09-22	2020-10-05	ABM	NA	NA	NA	NA	NA	NA
1719	2020-09-22	2020-10-05	SS	NA	NA	NA	NA	NA	NA
1720	2020-09-22	2020-10-05	Harmonized	NA	NA	NA	NA	NA	NA
1721	2020-09-22	2020-10-06	SIR-X	NA	NA	NA	NA	NA	NA
1722	2020-09-22	2020-10-06	ABM	NA	NA	NA	NA	NA	NA
1723	2020-09-22	2020-10-06	SS	NA	NA	NA	NA	NA	NA
1724	2020-09-22	2020-10-06	Harmonized	NA	NA	NA	NA	NA	NA
1725	2020-09-22	2020-10-07	SIR-X	NA	NA	NA	NA	NA	NA
1726	2020-09-22	2020-10-07	ABM	NA	NA	NA	NA	NA	NA
1727	2020-09-22	2020-10-07	SS	NA	NA	NA	NA	NA	NA
1728	2020-09-22	2020-10-07	Harmonized	NA	NA	NA	NA	NA	NA
1729	2020-09-29	2020-09-29	SIR-X	NA	54.3558850017035	NA	NA	NA	NA
1730	2020-09-29	2020-09-29	ABM	NA	51.6115429202947	NA	NA	NA	NA
1731	2020-09-29	2020-09-29	SS	NA	54.7301134673502	NA	NA	NA	NA
1732	2020-09-29	2020-09-29	Harmonized	NA	53.5658471297828	47.0415050126001	52.2549730203338	60.8172828762621	66.062386298372
1733	2020-09-29	2020-09-30	SIR-X	NA	54.651749386937	NA	NA	NA	NA
1734	2020-09-29	2020-09-30	ABM	NA	51.2453107893841	NA	NA	NA	NA
1735	2020-09-29	2020-09-30	SS	NA	55.1203346024689	NA	NA	NA	NA
1736	2020-09-29	2020-09-30	Harmonized	NA	53.6724649262633	45.7711541516141	51.6960595016423	61.59216129235	66.92140467197
1737	2020-09-29	2020-10-01	SIR-X	NA	54.9140291662791	NA	NA	NA	NA
1738	2020-09-29	2020-10-01	ABM	NA	51.752278411649	NA	NA	NA	NA
1739	2020-09-29	2020-10-01	SS	NA	55.3202429708699	NA	NA	NA	NA
1740	2020-09-29	2020-10-01	Harmonized	NA	53.9955168495993	44.6679145014289	50.8135169519461	62.5143831224268	68.1125953339455
1741	2020-09-29	2020-10-02	SIR-X	NA	55.1315294710994	NA	NA	NA	NA
1742	2020-09-29	2020-10-02	ABM	NA	52.4159741947403	NA	NA	NA	NA
1743	2020-09-29	2020-10-02	SS	NA	55.5201513392709	NA	NA	NA	NA
1744	2020-09-29	2020-10-02	Harmonized	NA	54.3558850017035	43.7072003474977	49.868776377977	63.3768485636979	69.3746182347017
1745	2020-09-29	2020-10-03	SIR-X	NA	55.2930554327674	NA	NA	NA	NA
1746	2020-09-29	2020-10-03	ABM	NA	52.5647060208306	NA	NA	NA	NA
1747	2020-09-29	2020-10-03	SS	NA	55.6081110213673	NA	NA	NA	NA
1748	2020-09-29	2020-10-03	Harmonized	NA	54.4886241583218	42.8997622738859	49.0108699124966	63.9025252025409	70.2402022278779
1749	2020-09-29	2020-10-04	SIR-X	NA	55.3986070512831	NA	NA	NA	NA
1750	2020-09-29	2020-10-04	ABM	NA	52.7806070587037	NA	NA	NA	NA
1751	2020-09-29	2020-10-04	SS	NA	55.7520450466161	NA	NA	NA	NA
1752	2020-09-29	2020-10-04	Harmonized	NA	54.643753052201	42.3975928395854	48.4622357719315	64.4169126936077	70.9660761991915
1753	2020-09-29	2020-10-05	SIR-X	NA	55.4369894580161	NA	NA	NA	NA
1754	2020-09-29	2020-10-05	ABM	NA	53.2092106005554	NA	NA	NA	NA
1755	2020-09-29	2020-10-05	SS	NA	56.0639021013216	NA	NA	NA	NA
1756	2020-09-29	2020-10-05	Harmonized	NA	54.9033673866311	42.1549971949165	48.2161147544107	65.0292800753283	71.6824175171265
1757	2020-09-29	2020-10-06	SIR-X	NA	55.0003895814283	NA	NA	NA	NA
1758	2020-09-29	2020-10-06	ABM	NA	54.7988819460801	NA	NA	NA	NA
1759	2020-09-29	2020-10-06	SS	NA	55.8623944659734	NA	NA	NA	NA
1760	2020-09-29	2020-10-06	Harmonized	NA	55.2205553311606	42.0707292591516	48.1602085504481	65.6805212689115	72.3675146535295
1761	2020-09-29	2020-10-07	SIR-X	NA	54.5973743107319	NA	NA	NA	NA
1762	2020-09-29	2020-10-07	ABM	NA	55.4929638011684	NA	NA	NA	NA
1763	2020-09-29	2020-10-07	SS	NA	55.8176149914516	NA	NA	NA	NA
1764	2020-09-29	2020-10-07	Harmonized	NA	55.3026510344506	41.8833037279508	47.9921936693763	66.0168529342151	72.6675524363306
1765	2020-09-29	2020-10-08	SIR-X	NA	NA	NA	NA	NA	NA
1766	2020-09-29	2020-10-08	ABM	NA	NA	NA	NA	NA	NA
1767	2020-09-29	2020-10-08	SS	NA	NA	NA	NA	NA	NA
1768	2020-09-29	2020-10-08	Harmonized	NA	NA	NA	NA	NA	NA
1769	2020-09-29	2020-10-09	SIR-X	NA	NA	NA	NA	NA	NA
1770	2020-09-29	2020-10-09	ABM	NA	NA	NA	NA	NA	NA
1771	2020-09-29	2020-10-09	SS	NA	NA	NA	NA	NA	NA
1772	2020-09-29	2020-10-09	Harmonized	NA	NA	NA	NA	NA	NA
1773	2020-09-29	2020-10-10	SIR-X	NA	NA	NA	NA	NA	NA
1774	2020-09-29	2020-10-10	ABM	NA	NA	NA	NA	NA	NA
1775	2020-09-29	2020-10-10	SS	NA	NA	NA	NA	NA	NA
1776	2020-09-29	2020-10-10	Harmonized	NA	NA	NA	NA	NA	NA
1777	2020-09-29	2020-10-11	SIR-X	NA	NA	NA	NA	NA	NA
1778	2020-09-29	2020-10-11	ABM	NA	NA	NA	NA	NA	NA
1779	2020-09-29	2020-10-11	SS	NA	NA	NA	NA	NA	NA
1780	2020-09-29	2020-10-11	Harmonized	NA	NA	NA	NA	NA	NA
1781	2020-09-29	2020-10-12	SIR-X	NA	NA	NA	NA	NA	NA
1782	2020-09-29	2020-10-12	ABM	NA	NA	NA	NA	NA	NA
1783	2020-09-29	2020-10-12	SS	NA	NA	NA	NA	NA	NA
1784	2020-09-29	2020-10-12	Harmonized	NA	NA	NA	NA	NA	NA
1785	2020-09-29	2020-10-13	SIR-X	NA	NA	NA	NA	NA	NA
1786	2020-09-29	2020-10-13	ABM	NA	NA	NA	NA	NA	NA
1787	2020-09-29	2020-10-13	SS	NA	NA	NA	NA	NA	NA
1788	2020-09-29	2020-10-13	Harmonized	NA	NA	NA	NA	NA	NA
1789	2020-09-29	2020-10-14	SIR-X	NA	NA	NA	NA	NA	NA
1790	2020-09-29	2020-10-14	ABM	NA	NA	NA	NA	NA	NA
1791	2020-09-29	2020-10-14	SS	NA	NA	NA	NA	NA	NA
1792	2020-09-29	2020-10-14	Harmonized	NA	NA	NA	NA	NA	NA
1793	2020-10-06	2020-10-06	SIR-X	NA	61.6277518106581	NA	NA	NA	NA
1794	2020-10-06	2020-10-06	ABM	NA	58.197324208897	NA	NA	NA	NA
1795	2020-10-06	2020-10-06	SS	NA	61.4614280481484	NA	NA	NA	NA
1796	2020-10-06	2020-10-06	Harmonized	NA	60.4288346892345	53.0685778767172	58.950008177514	68.6093421480621	74.5264610700251
1797	2020-10-06	2020-10-07	SIR-X	NA	62.2322747167027	NA	NA	NA	NA
1798	2020-10-06	2020-10-07	ABM	NA	57.3193266548799	NA	NA	NA	NA
1799	2020-10-06	2020-10-07	SS	NA	61.6309503445525	NA	NA	NA	NA
1800	2020-10-06	2020-10-07	Harmonized	NA	60.3941839053783	51.503345434045	58.1702615859891	69.3057105040785	75.3023664278834
1801	2020-10-06	2020-10-08	SIR-X	NA	62.9263565717909	NA	NA	NA	NA
1802	2020-10-06	2020-10-08	ABM	NA	56.6764213421023	NA	NA	NA	NA
1803	2020-10-06	2020-10-08	SS	NA	62.0467597508265	NA	NA	NA	NA
1804	2020-10-06	2020-10-08	Harmonized	NA	60.5498458882399	50.0899981519607	56.9815940284427	70.1027878741273	76.3805477037313
1805	2020-10-06	2020-10-09	SIR-X	NA	63.7099973759228	NA	NA	NA	NA
1806	2020-10-06	2020-10-09	ABM	NA	55.7536443135633	NA	NA	NA	NA
1807	2020-10-06	2020-10-09	SS	NA	62.6864665297097	NA	NA	NA	NA
1808	2020-10-06	2020-10-09	Harmonized	NA	60.716702739732	48.8218909691519	55.7045050640037	70.7933147386425	77.4929535763563
1809	2020-10-06	2020-10-10	SIR-X	NA	64.5720022604679	NA	NA	NA	NA
1810	2020-10-06	2020-10-10	ABM	NA	55.1331287380466	NA	NA	NA	NA
1811	2020-10-06	2020-10-10	SS	NA	63.3261733085929	NA	NA	NA	NA
1812	2020-10-06	2020-10-10	Harmonized	NA	61.0104347690358	48.0344877164296	54.8770413633834	71.5510972367038	78.6473386396442
1813	2020-10-06	2020-10-11	SIR-X	NA	65.4787866195348	NA	NA	NA	NA
1814	2020-10-06	2020-10-11	ABM	NA	54.6469515860954	NA	NA	NA	NA
1815	2020-10-06	2020-10-11	SS	NA	64.1002185110415	NA	NA	NA	NA
1816	2020-10-06	2020-10-11	Harmonized	NA	61.4086522388905	47.6464168184969	54.4618628298591	72.3917295015555	79.7516797558111
1817	2020-10-06	2020-10-12	SIR-X	NA	66.441545321754	NA	NA	NA	NA
1818	2020-10-06	2020-10-12	ABM	NA	53.690589951665	NA	NA	NA	NA
1819	2020-10-06	2020-10-12	SS	NA	65.0757713488384	NA	NA	NA	NA
1820	2020-10-06	2020-10-12	Harmonized	NA	61.7359688740858	47.4010924755453	54.216502582544	73.1220287885699	80.6031343304111
1821	2020-10-06	2020-10-13	SIR-X	NA	69.3522111656724	NA	NA	NA	NA
1822	2020-10-06	2020-10-13	ABM	NA	56.1758507876262	NA	NA	NA	NA
1823	2020-10-06	2020-10-13	SS	NA	68.187944828105	NA	NA	NA	NA
1824	2020-10-06	2020-10-13	Harmonized	NA	64.5720022604679	49.1952898432463	56.3160054572885	76.8033342368729	84.6227512883278
1825	2020-10-06	2020-10-14	SIR-X	NA	69.7440315677384	NA	NA	NA	NA
1826	2020-10-06	2020-10-14	ABM	NA	56.3213840798221	NA	NA	NA	NA
1827	2020-10-06	2020-10-14	SS	NA	69.2738470852592	NA	NA	NA	NA
1828	2020-10-06	2020-10-14	Harmonized	NA	65.1130875776066	49.3132096321872	56.5057886192272	77.7279397334089	85.5584428111695
1829	2020-10-06	2020-10-15	SIR-X	NA	NA	NA	NA	NA	NA
1830	2020-10-06	2020-10-15	ABM	NA	NA	NA	NA	NA	NA
1831	2020-10-06	2020-10-15	SS	NA	NA	NA	NA	NA	NA
1832	2020-10-06	2020-10-15	Harmonized	NA	NA	NA	NA	NA	NA
1833	2020-10-06	2020-10-16	SIR-X	NA	NA	NA	NA	NA	NA
1834	2020-10-06	2020-10-16	ABM	NA	NA	NA	NA	NA	NA
1835	2020-10-06	2020-10-16	SS	NA	NA	NA	NA	NA	NA
1836	2020-10-06	2020-10-16	Harmonized	NA	NA	NA	NA	NA	NA
1837	2020-10-06	2020-10-17	SIR-X	NA	NA	NA	NA	NA	NA
1838	2020-10-06	2020-10-17	ABM	NA	NA	NA	NA	NA	NA
1839	2020-10-06	2020-10-17	SS	NA	NA	NA	NA	NA	NA
1840	2020-10-06	2020-10-17	Harmonized	NA	NA	NA	NA	NA	NA
1841	2020-10-06	2020-10-18	SIR-X	NA	NA	NA	NA	NA	NA
1842	2020-10-06	2020-10-18	ABM	NA	NA	NA	NA	NA	NA
1843	2020-10-06	2020-10-18	SS	NA	NA	NA	NA	NA	NA
1844	2020-10-06	2020-10-18	Harmonized	NA	NA	NA	NA	NA	NA
1845	2020-10-06	2020-10-19	SIR-X	NA	NA	NA	NA	NA	NA
1846	2020-10-06	2020-10-19	ABM	NA	NA	NA	NA	NA	NA
1847	2020-10-06	2020-10-19	SS	NA	NA	NA	NA	NA	NA
1848	2020-10-06	2020-10-19	Harmonized	NA	NA	NA	NA	NA	NA
1849	2020-10-06	2020-10-20	SIR-X	NA	NA	NA	NA	NA	NA
1850	2020-10-06	2020-10-20	ABM	NA	NA	NA	NA	NA	NA
1851	2020-10-06	2020-10-20	SS	NA	NA	NA	NA	NA	NA
1852	2020-10-06	2020-10-20	Harmonized	NA	NA	NA	NA	NA	NA
1853	2020-10-06	2020-10-21	SIR-X	NA	NA	NA	NA	NA	NA
1854	2020-10-06	2020-10-21	ABM	NA	NA	NA	NA	NA	NA
1855	2020-10-06	2020-10-21	SS	NA	NA	NA	NA	NA	NA
1856	2020-10-06	2020-10-21	Harmonized	NA	NA	NA	NA	NA	NA
1857	2020-10-13	2020-10-13	SIR-X	NA	85.2793106929163	NA	NA	NA	NA
1858	2020-10-13	2020-10-13	ABM	NA	77.6492080877872	NA	NA	NA	NA
1859	2020-10-13	2020-10-13	SS	NA	80.0816931144905	NA	NA	NA	NA
1860	2020-10-13	2020-10-13	Harmonized	NA	81.0034039650647	71.1371561888656	79.021072484751	91.9691780650356	99.9009341018683
1861	2020-10-13	2020-10-14	SIR-X	NA	85.869440196436	NA	NA	NA	NA
1862	2020-10-13	2020-10-14	ABM	NA	78.6359557942145	NA	NA	NA	NA
1863	2020-10-13	2020-10-14	SS	NA	81.0940290920731	NA	NA	NA	NA
1864	2020-10-13	2020-10-14	Harmonized	NA	81.8664750275746	69.8146256834725	78.851868831243	93.9463678678036	102.075049318393
1865	2020-10-13	2020-10-15	SIR-X	NA	86.6834670725649	NA	NA	NA	NA
1866	2020-10-13	2020-10-15	ABM	NA	80.1488623262732	NA	NA	NA	NA
1867	2020-10-13	2020-10-15	SS	NA	82.3414573108953	NA	NA	NA	NA
1868	2020-10-13	2020-10-15	Harmonized	NA	83.0579289032445	68.7098611769917	78.1632573325366	96.1619684700034	104.773348432246
1869	2020-10-13	2020-10-16	SIR-X	NA	87.7213913213028	NA	NA	NA	NA
1870	2020-10-13	2020-10-16	ABM	NA	81.908055968202	NA	NA	NA	NA
1871	2020-10-13	2020-10-16	SS	NA	83.8015880336962	NA	NA	NA	NA
1872	2020-10-13	2020-10-16	Harmonized	NA	84.4770117744004	67.9273951342329	77.5033873356173	98.496911275975	107.818324387024
1873	2020-10-13	2020-10-17	SIR-X	NA	88.9720180740194	NA	NA	NA	NA
1874	2020-10-13	2020-10-17	ABM	NA	84.3165519906971	NA	NA	NA	NA
1875	2020-10-13	2020-10-17	SS	NA	85.4632263918452	NA	NA	NA	NA
1876	2020-10-13	2020-10-17	Harmonized	NA	86.2505988188539	67.9064711664964	77.579805764653	101.151958778432	111.183932369242
1877	2020-10-13	2020-10-18	SIR-X	NA	90.4241524620843	NA	NA	NA	NA
1878	2020-10-13	2020-10-18	ABM	NA	87.0496992034755	NA	NA	NA	NA
1879	2020-10-13	2020-10-18	SS	NA	87.2815929108206	NA	NA	NA	NA
1880	2020-10-13	2020-10-18	Harmonized	NA	88.2518148587935	68.4737834563304	78.2684208184239	104.035852870145	114.613010054474
1881	2020-10-13	2020-10-19	SIR-X	NA	92.0665996168668	NA	NA	NA	NA
1882	2020-10-13	2020-10-19	ABM	NA	90.3090052418853	NA	NA	NA	NA
1883	2020-10-13	2020-10-19	SS	NA	89.2119081161006	NA	NA	NA	NA
1884	2020-10-13	2020-10-19	Harmonized	NA	90.5291709916176	69.5086136035258	79.5026808905052	107.225605561576	118.195843741282
1885	2020-10-13	2020-10-20	SIR-X	NA	94.4399117665234	NA	NA	NA	NA
1886	2020-10-13	2020-10-20	ABM	NA	97.9551005164865	NA	NA	NA	NA
1887	2020-10-13	2020-10-20	SS	NA	94.283183605697	NA	NA	NA	NA
1888	2020-10-13	2020-10-20	Harmonized	NA	95.5593986295689	72.8035704060247	83.341439421535	113.660412802695	125.232282419758
1889	2020-10-13	2020-10-21	SIR-X	NA	95.8392703453303	NA	NA	NA	NA
1890	2020-10-13	2020-10-21	ABM	NA	101.503873872341	NA	NA	NA	NA
1891	2020-10-13	2020-10-21	SS	NA	95.5482037609385	NA	NA	NA	NA
1892	2020-10-13	2020-10-21	Harmonized	NA	97.6304493262032	73.9401400428054	84.7246803624758	116.545136526172	128.286179108753
1893	2020-10-13	2020-10-22	SIR-X	NA	NA	NA	NA	NA	NA
1894	2020-10-13	2020-10-22	ABM	NA	NA	NA	NA	NA	NA
1895	2020-10-13	2020-10-22	SS	NA	NA	NA	NA	NA	NA
1896	2020-10-13	2020-10-22	Harmonized	NA	NA	NA	NA	NA	NA
1897	2020-10-13	2020-10-23	SIR-X	NA	NA	NA	NA	NA	NA
1898	2020-10-13	2020-10-23	ABM	NA	NA	NA	NA	NA	NA
1899	2020-10-13	2020-10-23	SS	NA	NA	NA	NA	NA	NA
1900	2020-10-13	2020-10-23	Harmonized	NA	NA	NA	NA	NA	NA
1901	2020-10-13	2020-10-24	SIR-X	NA	NA	NA	NA	NA	NA
1902	2020-10-13	2020-10-24	ABM	NA	NA	NA	NA	NA	NA
1903	2020-10-13	2020-10-24	SS	NA	NA	NA	NA	NA	NA
1904	2020-10-13	2020-10-24	Harmonized	NA	NA	NA	NA	NA	NA
1905	2020-10-13	2020-10-25	SIR-X	NA	NA	NA	NA	NA	NA
1906	2020-10-13	2020-10-25	ABM	NA	NA	NA	NA	NA	NA
1907	2020-10-13	2020-10-25	SS	NA	NA	NA	NA	NA	NA
1908	2020-10-13	2020-10-25	Harmonized	NA	NA	NA	NA	NA	NA
1909	2020-10-13	2020-10-26	SIR-X	NA	NA	NA	NA	NA	NA
1910	2020-10-13	2020-10-26	ABM	NA	NA	NA	NA	NA	NA
1911	2020-10-13	2020-10-26	SS	NA	NA	NA	NA	NA	NA
1912	2020-10-13	2020-10-26	Harmonized	NA	NA	NA	NA	NA	NA
1913	2020-10-13	2020-10-27	SIR-X	NA	NA	NA	NA	NA	NA
1914	2020-10-13	2020-10-27	ABM	NA	NA	NA	NA	NA	NA
1915	2020-10-13	2020-10-27	SS	NA	NA	NA	NA	NA	NA
1916	2020-10-13	2020-10-27	Harmonized	NA	NA	NA	NA	NA	NA
1917	2020-10-13	2020-10-28	SIR-X	NA	NA	NA	NA	NA	NA
1918	2020-10-13	2020-10-28	ABM	NA	NA	NA	NA	NA	NA
1919	2020-10-13	2020-10-28	SS	NA	NA	NA	NA	NA	NA
1920	2020-10-13	2020-10-28	Harmonized	NA	NA	NA	NA	NA	NA
1921	2020-10-20	2020-10-20	SIR-X	NA	110.965137132023	NA	NA	NA	NA
1922	2020-10-20	2020-10-20	ABM	NA	109.468223269436	NA	NA	NA	NA
1923	2020-10-20	2020-10-20	SS	NA	115.559831071351	NA	NA	NA	NA
1924	2020-10-20	2020-10-20	Harmonized	NA	111.997730490937	98.3563610508069	109.256899661511	127.159337931567	138.126021199793
1925	2020-10-20	2020-10-21	SIR-X	NA	116.586560451459	NA	NA	NA	NA
1926	2020-10-20	2020-10-21	ABM	NA	110.335025954823	NA	NA	NA	NA
1927	2020-10-20	2020-10-21	SS	NA	118.219412004558	NA	NA	NA	NA
1928	2020-10-20	2020-10-21	Harmonized	NA	115.04699947028	98.1105293872603	110.810571831791	132.022879092833	143.44611931693
1929	2020-10-20	2020-10-22	SIR-X	NA	121.35717375498	NA	NA	NA	NA
1930	2020-10-20	2020-10-22	ABM	NA	111.884715626668	NA	NA	NA	NA
1931	2020-10-20	2020-10-22	SS	NA	121.573074792853	NA	NA	NA	NA
1932	2020-10-20	2020-10-22	Harmonized	NA	118.271654724834	97.8404962009471	111.301809537909	136.931359627248	149.193670655798
1933	2020-10-20	2020-10-23	SIR-X	NA	129.956432130117	NA	NA	NA	NA
1934	2020-10-20	2020-10-23	ABM	NA	113.826225700578	NA	NA	NA	NA
1935	2020-10-20	2020-10-23	SS	NA	125.542455355823	NA	NA	NA	NA
1936	2020-10-20	2020-10-23	Harmonized	NA	123.108371062173	98.9906104610356	112.945706367657	143.539574224324	157.123671956893
1937	2020-10-20	2020-10-24	SIR-X	NA	131.099907997371	NA	NA	NA	NA
1938	2020-10-20	2020-10-24	ABM	NA	115.633397350923	NA	NA	NA	NA
1939	2020-10-20	2020-10-24	SS	NA	130.17233316799	NA	NA	NA	NA
1940	2020-10-20	2020-10-24	Harmonized	NA	125.635212838762	98.9146055211743	113.005075242462	147.340981329025	161.953855378992
1941	2020-10-20	2020-10-25	SIR-X	NA	132.075460835168	NA	NA	NA	NA
1942	2020-10-20	2020-10-25	ABM	NA	119.052630084054	NA	NA	NA	NA
1943	2020-10-20	2020-10-25	SS	NA	135.36195441168	NA	NA	NA	NA
1944	2020-10-20	2020-10-25	Harmonized	NA	128.830015110301	99.9580413326709	114.256254705137	151.87155662146	167.312092570339
1945	2020-10-20	2020-10-26	SIR-X	NA	135.491495034404	NA	NA	NA	NA
1946	2020-10-20	2020-10-26	ABM	NA	123.871221395991	NA	NA	NA	NA
1947	2020-10-20	2020-10-26	SS	NA	140.473211574957	NA	NA	NA	NA
1948	2020-10-20	2020-10-26	Harmonized	NA	133.278642668451	102.331807232627	117.045249409946	157.859428204338	174.010006391741
1949	2020-10-20	2020-10-27	SIR-X	NA	143.585385054223	NA	NA	NA	NA
1950	2020-10-20	2020-10-27	ABM	NA	133.409249469139	NA	NA	NA	NA
1951	2020-10-20	2020-10-27	SS	NA	147.313276308165	NA	NA	NA	NA
1952	2020-10-20	2020-10-27	Harmonized	NA	141.435970277176	107.755425083144	123.35236008103	168.22699804935	185.35434115408
1953	2020-10-20	2020-10-28	SIR-X	NA	146.820702088425	NA	NA	NA	NA
1954	2020-10-20	2020-10-28	ABM	NA	138.323796797909	NA	NA	NA	NA
1955	2020-10-20	2020-10-28	SS	NA	150.470229261954	NA	NA	NA	NA
1956	2020-10-20	2020-10-28	Harmonized	NA	145.204909382763	109.970520557491	126.010272608824	173.336557447785	190.79890690975
1957	2020-10-20	2020-10-29	SIR-X	NA	NA	NA	NA	NA	NA
1958	2020-10-20	2020-10-29	ABM	NA	NA	NA	NA	NA	NA
1959	2020-10-20	2020-10-29	SS	NA	NA	NA	NA	NA	NA
1960	2020-10-20	2020-10-29	Harmonized	NA	NA	NA	NA	NA	NA
1961	2020-10-20	2020-10-30	SIR-X	NA	NA	NA	NA	NA	NA
1962	2020-10-20	2020-10-30	ABM	NA	NA	NA	NA	NA	NA
1963	2020-10-20	2020-10-30	SS	NA	NA	NA	NA	NA	NA
1964	2020-10-20	2020-10-30	Harmonized	NA	NA	NA	NA	NA	NA
1965	2020-10-20	2020-10-31	SIR-X	NA	NA	NA	NA	NA	NA
1966	2020-10-20	2020-10-31	ABM	NA	NA	NA	NA	NA	NA
1967	2020-10-20	2020-10-31	SS	NA	NA	NA	NA	NA	NA
1968	2020-10-20	2020-10-31	Harmonized	NA	NA	NA	NA	NA	NA
1969	2020-10-20	2020-11-01	SIR-X	NA	NA	NA	NA	NA	NA
1970	2020-10-20	2020-11-01	ABM	NA	NA	NA	NA	NA	NA
1971	2020-10-20	2020-11-01	SS	NA	NA	NA	NA	NA	NA
1972	2020-10-20	2020-11-01	Harmonized	NA	NA	NA	NA	NA	NA
1973	2020-10-20	2020-11-02	SIR-X	NA	NA	NA	NA	NA	NA
1974	2020-10-20	2020-11-02	ABM	NA	NA	NA	NA	NA	NA
1975	2020-10-20	2020-11-02	SS	NA	NA	NA	NA	NA	NA
1976	2020-10-20	2020-11-02	Harmonized	NA	NA	NA	NA	NA	NA
1977	2020-10-20	2020-11-03	SIR-X	NA	NA	NA	NA	NA	NA
1978	2020-10-20	2020-11-03	ABM	NA	NA	NA	NA	NA	NA
1979	2020-10-20	2020-11-03	SS	NA	NA	NA	NA	NA	NA
1980	2020-10-20	2020-11-03	Harmonized	NA	NA	NA	NA	NA	NA
1981	2020-10-20	2020-11-04	SIR-X	NA	NA	NA	NA	NA	NA
1982	2020-10-20	2020-11-04	ABM	NA	NA	NA	NA	NA	NA
1983	2020-10-20	2020-11-04	SS	NA	NA	NA	NA	NA	NA
1984	2020-10-20	2020-11-04	Harmonized	NA	NA	NA	NA	NA	NA
1985	2020-10-28	2020-10-28	SIR-X	NA	235.055458099782	NA	NA	NA	NA
1986	2020-10-28	2020-10-28	ABM	NA	216.697472812782	NA	NA	NA	NA
1987	2020-10-28	2020-10-28	SS	NA	234.826762926331	NA	NA	NA	NA
1988	2020-10-28	2020-10-28	Harmonized	NA	228.859897946298	200.984668651642	223.259192814499	259.841632275683	282.251318637843
1989	2020-10-28	2020-10-29	SIR-X	NA	248.575660871478	NA	NA	NA	NA
1990	2020-10-28	2020-10-29	ABM	NA	225.998809377743	NA	NA	NA	NA
1991	2020-10-28	2020-10-29	SS	NA	244.715030460918	NA	NA	NA	NA
1992	2020-10-28	2020-10-29	Harmonized	NA	239.76316690338	204.466794794882	230.934259486081	275.141670280387	298.948221212079
1993	2020-10-28	2020-10-30	SIR-X	NA	274.712480589697	NA	NA	NA	NA
1994	2020-10-28	2020-10-30	ABM	NA	237.695847829622	NA	NA	NA	NA
1995	2020-10-28	2020-10-30	SS	NA	257.558743313945	NA	NA	NA	NA
1996	2020-10-28	2020-10-30	Harmonized	NA	256.655690577755	212.319005575319	241.530761161386	297.148228361626	323.758086086487
1997	2020-10-28	2020-10-31	SIR-X	NA	280.933629014336	NA	NA	NA	NA
1998	2020-10-28	2020-10-31	ABM	NA	254.329823347532	NA	NA	NA	NA
1999	2020-10-28	2020-10-31	SS	NA	273.346706616781	NA	NA	NA	NA
[truncated: 3,035 more rows]
