# Supplementary material for: Supporting COVID-19 policy-making with a predictive epidemiological multi-model warning system
Source: Commun Med (Lond). 2022 Dec 8;2:157. doi: 10.1038/s43856-022-00219-z (PMC9729177; doi:10.1038/s43856-022-00219-z)
Supplement: Supplementary file 5 — Supplementary Data 2 [file 43856_2022_219_MOESM5_ESM.csv]

date	new confirmed cases (daily)	estimated R_eff	new confirmed cases (in forecast interval)	rel. difference harmonized	rel. difference ABM	rel. difference SIR-X	rel. difference SS
2020-02-26	1
2020-02-27	2
2020-02-28	4
2020-02-29	1
2020-03-01	4
2020-03-02	5
2020-03-03	6
2020-03-04	14
2020-03-05	9
2020-03-06	29
2020-03-07	23
2020-03-08	28
2020-03-09	22
2020-03-10	55	2.184247494
2020-03-11	109	2.566776261
2020-03-12	98	2.494345801
2020-03-13	182	2.631448802
2020-03-14	210	2.57476888
2020-03-15	198	2.310518066
2020-03-16	224	2.09207247
2020-03-17	346	2.050418081
2020-03-18	372	1.999493457
2020-03-19	455	1.941561437
2020-03-20	509	1.880086469
2020-03-21	546	1.800410339
2020-03-22	611	1.740151491
2020-03-23	686	1.68002036
2020-03-24	723	1.605195131
2020-03-25	755	1.542676083
2020-03-26	1052	1.533681136
2020-03-27	804	1.450898336
2020-03-28	617	1.348862859
2020-03-29	546	1.261976478
2020-03-30	671	1.213486561
2020-03-31	551	1.15987345
2020-04-01	545	1.110978356
2020-04-02	436	1.057993569
2020-04-03	411	1.012662613
2020-04-04	253	0.9571313
2020-04-05	183	0.90029562
2020-04-06	306	0.865891854
2020-04-07	288	0.836983387
2020-04-08	290	0.775334757
2020-04-09	275	0.752132896
2020-04-10	357	0.773294754	1595	0.2559632597426425	0.4001504324934186	0.10039481105470953	0.2021545449717819
2020-04-11	203	0.780903086
2020-04-12	111	0.736673868
2020-04-13	87	0.705895978
2020-04-14	150	0.689658471
2020-04-15	128	0.691143808
2020-04-16	111	0.694504641
2020-04-17	100	0.726732837	1147	-0.14063903615288023	-0.18614270941054809	-0.15102860010035124	-0.08903088551843957
2020-04-18	60	0.759968174
2020-04-19	47	0.743220656
2020-04-20	68	0.72557483
2020-04-21	70	0.703326177
2020-04-22	73	0.682788162
2020-04-23	60	0.612098495
2020-04-24	79	0.621290323	478	0.2945097630040649	0.29080118694362017	0.17515099223468508	0.3864945008773117
2020-04-25	62	0.674531395
2020-04-26	35	0.728460294
2020-04-27	70	0.749932024
2020-04-28	49	0.754543748
2020-04-29	61	0.772763928
2020-04-30	54	0.788592525
2020-05-01	37	0.8233936	410	-0.07259646827992151	-0.05670103092783505	-0.08897742363877822	-0.07259646827992151
2020-05-02	28	0.856584462
2020-05-03	12	0.835136064
2020-05-04	30	0.825773754
2020-05-05	54	0.846184869
2020-05-06	46	0.871747799
2020-05-07	38	0.849711678
2020-05-08	50	0.869962162	245	0.3111464142282955	0.3146853146853147	0.2949640287769784	0.3231860287602673
2020-05-09	30	0.900836265
2020-05-10	15	0.841725171
2020-05-11	66	0.905926087
2020-05-12	38	0.898302444
2020-05-13	52	0.924859605
2020-05-14	54	0.982129305	251	-0.10248901903375718	-0.12304250559284116	-0.12053571428571429	-0.06581740976645435
2020-05-15	81	1.091028244
2020-05-16	15	1.092555374
2020-05-17	26	1.060778644
2020-05-18	58	1.04462313
2020-05-19	60	1.051200124
2020-05-20	30	1.025675735
2020-05-21	32	0.980532366
2020-05-22	28	0.976523647	302	0.12590448625180897	0.10650887573964497	-0.008347245409015025	0.24310776942355888
2020-05-23	24	0.999332253
2020-05-24	31	0.939014442
2020-05-25	25	0.926064681
2020-05-26	22	0.88756886
2020-05-27	50	0.906474281
2020-05-28	19	0.825350448
2020-05-29	42	0.914890273	199	0.27723970944314386	0.3632	0.13478260869565217	0.2980599647266314
2020-05-30	32	0.964964055
2020-05-31	5	0.870929015
2020-06-01	19	0.804209467
2020-06-02	16	0.808520832
2020-06-03	53	0.909309803
2020-06-04	17	0.923295468
2020-06-05	67	1.06861735	184	0.12171837708830549	0.14617169373549885	0.041666666666666664	0.167420814479638
2020-06-06	31	1.075171578
2020-06-07	25	1.058957834
2020-06-08	24	1.044048565
2020-06-09	15	0.937883144
2020-06-10	34	0.976917054
2020-06-11	22	0.934933628
2020-06-12	37	0.961794494	218	-0.05314009661835749	-0.13246753246753246	-0.09273182957393483	0.048034934497816595
2020-06-13	22	1.022318954
2020-06-14	18	1.025224372
2020-06-15	53	1.12037415
2020-06-16	19	1.012793909
2020-06-17	31	1.031402532
2020-06-18	32	0.932036259
2020-06-19	52	0.990200159	212	0.04719101123595506	0.0	-0.1012987012987013	0.19391634980988592
2020-06-20	32	1.018232764
2020-06-21	29	1.03357368
2020-06-22	31	1.069452576
2020-06-23	43	1.078319572
2020-06-24	35	1.090012396
2020-06-25	44	1.082023765	222	-0.07332796132142681	-0.08292682926829269	-0.0962962962962963	-0.04225352112676056
2020-06-26	74	1.180530139
2020-06-27	45	1.201493439
2020-06-28	63	1.1651619
2020-06-29	49	1.170116832
2020-06-30	101	1.25465749
2020-07-01	95	1.302934704
2020-07-02	80	1.260344664	427	-0.32471561530499743	-0.334375	-0.30781010719754975	-0.33229329173166927
2020-07-03	133	1.333970927
2020-07-04	106	1.345550949
2020-07-05	77	1.292780936
2020-07-06	68	1.219469729
2020-07-07	91	1.199435552
2020-07-08	117	1.210101588
2020-07-09	72	1.1411689	592	-0.01225420347683278	0.04669887278582931	-0.1781094527363184	0.061806656101426306
2020-07-10	105	1.145728442
2020-07-11	90	1.124904285
2020-07-12	52	1.085428057
2020-07-13	98	1.049662067
2020-07-14	122	1.049298258
2020-07-15	130	1.078485948
2020-07-16	141	1.064564474	597	-0.04645048203330412	-0.0213857998289136	-0.10249307479224377	-0.01964133219470538
2020-07-17	124	1.05945739
2020-07-18	81	1.044192548
2020-07-19	87	1.04249973
2020-07-20	85	1.026640793
2020-07-21	137	1.033990668
2020-07-22	162	1.093848728
2020-07-23	117	1.084466059	676	0.036323935122638464	0.10641110376734964	0.032904148783977114	-0.04169620169266401
2020-07-24	153	1.104930443
2020-07-25	112	1.118517942
2020-07-26	101	1.086388654
2020-07-27	96	1.038774015
2020-07-28	153	1.031555293
2020-07-29	102	0.994365303
2020-07-30	190	1.031577044	717	0.012169919632559988	-0.017743080198722498	0.005547850208044383	0.04654255319148936
2020-07-31	123	1.05394116
2020-08-01	62	1.026848589
2020-08-02	70	1.004505046
2020-08-03	93	0.970071091
2020-08-04	83	0.921605566
2020-08-05	159	0.961619435
2020-08-06	116	0.955774842
2020-08-07	90	0.954894679	706	0.15076182838814886	0.1742690058479532	0.16794342958161462	0.1068943706514864
2020-08-08	104	0.969952546
2020-08-09	72	0.964397156
2020-08-10	158	0.978684279
2020-08-11	187	1.044857209
2020-08-12	191	1.045502286
2020-08-13	251	1.122758319
2020-08-14	349	1.289445616	1053	-0.10435238594651285	-0.1232	-0.05511022044088176	-0.13837837837837838
2020-08-15	156	1.278884541
2020-08-16	169	1.232412582
2020-08-17	259	1.24480816
2020-08-18	252	1.210571841
2020-08-19	347	1.248630305
2020-08-20	331	1.281329177
2020-08-21	302	1.276777435	1863	-0.34422660388983667	-0.3427027027027027	-0.3618421052631579	-0.3285495812118052
2020-08-22	229	1.246450332
2020-08-23	192	1.172154968
2020-08-24	242	1.124094616
2020-08-25	300	1.111466789
2020-08-26	319	1.094817135
2020-08-27	226	1.024687638
2020-08-28	394	1.076877135	1810	0.002244595789753356	0.007403345215245407	-0.04082806210465785	0.037088363326286816
2020-08-29	236	1.079535487
2020-08-30	223	1.046998758
2020-08-31	221	1.019676811
2020-09-01	286	0.989705757
2020-09-02	429	1.014388149
2020-09-03	367	1.031873745
2020-09-04	380	1.068625896
2020-09-05	217	1.060986503
2020-09-06	367	1.076600415
2020-09-07	396	1.080061895
2020-09-08	552	1.117093782	3516	0.019657047260560435	0.0633990410229089	-0.0021376656690893546	-0.005433228481555619
2020-09-09	691	1.204968166
2020-09-10	599	1.203978346
2020-09-11	930	1.299893089
2020-09-12	414	1.255039158
2020-09-13	414	1.204488827
2020-09-14	820	1.228445624
2020-09-15	722	1.207020724
2020-09-16	854	1.217948328
2020-09-17	806	1.214430528	5444	-0.2993356935439065	-0.3181598062953995	-0.27033018317582547	-0.31054405392392875
2020-09-18	874	1.241295588
2020-09-19	667	1.20724785
2020-09-20	471	1.144857046
2020-09-21	582	1.091769339
2020-09-22	718	1.055995885
2020-09-23	804	1.055189303	4118	0.12624655208996394	0.2520207065661611	-0.0231055900621118	0.10643376369751546
2020-09-24	657	1.006005404
2020-09-25	762	1.035782892
2020-09-26	590	1.047896018
2020-09-27	545	1.006333838
2020-09-28	738	0.999892094
2020-09-29	759	0.985946866	4096	0.08431759752598482	0.0998791341610812	0.10086708374492372	0.050423090297901936
2020-09-30	853	0.992528076
2020-10-01	790	0.98605883
2020-10-02	1013	1.0278564
2020-10-03	718	1.053924544
2020-10-04	737	1.060294289
2020-10-05	927	1.066447429
2020-10-06	1076	1.076575327
2020-10-07	1273	1.118242211
2020-10-08	1107	1.12351866
2020-10-09	1253	1.152357828	8494	-0.1454900991211732	-0.14714025254912552	-0.15126050420168066	-0.13814819777569343
2020-10-10	1010	1.152173315
2020-10-11	830	1.112846306
2020-10-12	1142	1.104987254
2020-10-13	1320	1.108764351
2020-10-14	1433	1.127816034
2020-10-15	1517	1.130906685
2020-10-16	1789	1.173136326	8505	-0.18555862741909815	-0.259813360983558	-0.15220483641536273	-0.1510353227771011
2020-10-17	1480	1.178428008
2020-10-18	1187	1.142493321
2020-10-19	1636	1.125654223
2020-10-20	1965	1.129616676
2020-10-21	2636	1.184127901	8057	-0.1286157868932886	-0.11146365015864257	-0.13662975241588488	-0.13815510665348213
2020-10-22	3208	1.250228482
2020-10-23	3317	1.309444481
2020-10-24	2949	1.326034864
2020-10-25	2442	1.281870982
2020-10-26	2764	1.243709513
2020-10-27	4348	1.275478737	17316	-0.23576848966387054	-0.2682926829268293	-0.22495755517826826	-0.21532846715328466
2020-10-28	4421	1.298852862
2020-10-29	4981	1.316555987
2020-10-30	5667	1.348835629
2020-10-31	4745	1.340595417
2020-11-01	4477	1.301108741
2020-11-02	5187	1.27152124
2020-11-03	6286	1.259662544
2020-11-04	7033	1.252908412	35764	-0.09351638103682355	-0.09131409914102193	-0.12633650893630421	-0.06464240529880182
2020-11-05	6872	1.239505181
2020-11-06	8021	1.253215957
2020-11-07	5278	1.220601876
2020-11-08	5685	1.192027655
2020-11-09	6215	1.153169347
2020-11-10	7342	1.140683082
2020-11-11	9125	1.150752266
2020-11-12	8197	1.138201731
2020-11-13	6955	1.12085783	63768	-0.06684512108411059	-0.004956385384572955	-0.15096382932640243	-0.05471386040357261
2020-11-14	5105	1.087601434
2020-11-15	4605	1.047824522
2020-11-16	6071	1.022229702
2020-11-17	7440	1.015013067
2020-11-18	6412	1.00263215	30176	-0.03195212311200371	0.020402863218036325	-0.12326676468946007	-0.003992547245142401
2020-11-19	6531	0.982799471
2020-11-20	6375	0.997066588
2020-11-21	5144	0.992967289
2020-11-22	2432	0.950900018
2020-11-23	4546	0.924868816
2020-11-24	5674	0.899430049
2020-11-25	5357	0.887510119
2020-11-26	4968	0.891513202	42471	0.04513058792670578	0.11671484724330844	-0.05915359485273947	0.061476587187589776
2020-11-27	4189	0.910977751
2020-11-28	3738	0.928131586
2020-11-29	2390	0.902548855
2020-11-30	3356	0.867860632
2020-12-01	3889	0.86056859
2020-12-02	3546	0.849914434	22530	-0.03534637919810071	0.005363883186543937	-0.09996338337605273	-0.01722464275233086
2020-12-03	3639	0.844509247
2020-12-04	3547	0.859494151
2020-12-05	2866	0.908018043
2020-12-06	2065	0.897562602
2020-12-07	2494	0.866246481
2020-12-08	2631	0.844285369
2020-12-09	2450	0.829929322
2020-12-10	3073	0.847744857	23238	-0.06104744075612968	-0.1622486746023807	-0.030807106261228293	-0.00312965401135309
2020-12-11	2821	0.871709918
2020-12-12	2634	0.917832829
2020-12-13	2493	0.929322815
2020-12-14	2740	0.92408244
2020-12-15	2743	0.924203355
2020-12-16	2362	0.912439807
2020-12-17	1934	0.891401762	18866	-0.12087974658546832	-0.0901736442171564	-0.08018665368870058	-0.19987794416271865
2020-12-18	2130	0.897960976
2020-12-19	1503	0.911029465
2020-12-20	1352	0.905086598
2020-12-21	2084	0.915238367
2020-12-22	2511	0.942608864
2020-12-23	2826	0.956602951
2020-12-24	1785	0.939475763	14340	-0.004768631871601097	0.0722950024260068	-0.017057342458952445	-0.08154363209637795
2020-12-25	1284	0.910310609
2020-12-26	1153	0.885358566
2020-12-27	1682	0.875843799
2020-12-28	2080	0.884656725
2020-12-29	2927	0.939390737	7984	0.029123852374293185	0.05754588915776427	0.017051400430901816	0.011452980870426547
2020-12-30	2713	0.995692436
2020-12-31	1975	1.003662865
2021-01-01	1579	1.0096481
2021-01-02	1620	1.019321452
2021-01-03	1883	1.007922345
2021-01-04	2255	0.995288768	12697	-0.11673049807956137	-0.08137801814078269	-0.1365019692087361	-0.13407652478379112
2021-01-05	2914	0.998733517
2021-01-06	2073	1.010241658
2021-01-07	1981	1.036736421
2021-01-08	2250	1.074306582
2021-01-09	1552	1.053838874
2021-01-10	1361	1.009336259
2021-01-11	1668	0.953255237
2021-01-12	2121	0.935410966	16054	-0.002188347090297807	-0.06617964469533455	0.048426293639973916	0.004608967087830616
2021-01-13	1638	0.936024285
2021-01-14	1519	0.951468037
2021-01-15	1519	0.964436656
2021-01-16	1309	0.95547722
2021-01-17	985	0.916221431
2021-01-18	1596	0.878980697
2021-01-19	1641	0.886187014	10687	0.0001509608294325985	-0.10999169090153718	0.02490875912408759	0.06890152142270761
2021-01-20	1719	0.905073786
2021-01-21	1775	0.903362784
2021-01-22	1423	0.925296325
2021-01-23	1264	0.943490568
2021-01-24	947	0.92628467
2021-01-25	1425	0.909245952
2021-01-26	1560	0.92663942	10194	-0.12318201851035754	-0.1453932584269663	-0.08811442600202807	-0.13778670684748032
2021-01-27	1471	0.945690277
2021-01-28	1422	0.958717317
2021-01-29	1468	0.981180705
2021-01-30	1099	0.99465676
2021-01-31	1134	0.9728249
2021-02-01	1214	0.954008863	8154	-0.08371609035467324	-0.08778014941302027	-0.09877375016844091	-0.0651398784227292
2021-02-02	1623	0.95875144
2021-02-03	1503	0.967318146
2021-02-04	1267	0.969063867
2021-02-05	1356	0.98494283
2021-02-06	1145	1.004448359
2021-02-07	994	0.983549395
2021-02-08	1229	0.965456853
2021-02-09	1461	0.972492702	10331	0.07327007950112013	0.06098891110707144	0.10426149911128452	0.05288832767747833
2021-02-10	1655	0.993758037
2021-02-11	1558	1.00432849
2021-02-12	1267	1.016062295
2021-02-13	1168	1.016235972
2021-02-14	1164	1.009467914
2021-02-15	1500	0.996437121
2021-02-16	1658	1.002818653	9773	0.020067971600868015	0.01764085037945419	0.03333333333333333	0.008916216178740452
2021-02-17	1894	1.037485793
2021-02-18	1710	1.052545952
2021-02-19	2085	1.092974765
2021-02-20	1659	1.108271219
2021-02-21	1224	1.07825589
2021-02-22	1870	1.070876158
2021-02-23	1965	1.062944244	12100	-0.0686104743851015	-0.07302797853944043	-0.05396106441357084	-0.0791674581907649
2021-02-24	2432	1.084933593
2021-02-25	1897	1.09504894
2021-02-26	2496	1.129740409
2021-02-27	2184	1.144415066
2021-02-28	1397	1.0989179
2021-03-01	2179	1.083506172
2021-03-02	2459	1.078263077	14550	0.0253733376683148	0.10867434452340113	-0.032464076636508785	-0.012534555580696313
2021-03-03	2399	1.083006146
2021-03-04	2354	1.069295886
2021-03-05	2730	1.088926814
2021-03-06	2239	1.10413831
2021-03-07	1931	1.077676466
2021-03-08	2505	1.070350089
2021-03-09	2399	1.046725871	16617	0.06747306513121026	0.06073538139784642	0.04953383286621289	0.09114642970444532
2021-03-10	2867	1.061181033
2021-03-11	3027	1.064507219
2021-03-12	3033	1.072350923
2021-03-13	2500	1.089000917
2021-03-14	1908	1.056425574
2021-03-15	2744	1.043991706
2021-03-16	2873	1.040482065	18478	0.03936448447155042	0.018667516397142783	0.052069973836761915	0.04669281835392239
2021-03-17	3498	1.063298516
2021-03-18	3202	1.061938358
2021-03-19	3618	1.085641742
2021-03-20	2679	1.085060015
2021-03-21	2440	1.057295803
2021-03-22	2995	1.052094542
2021-03-23	3512	1.052967318	21305	0.02577647125877627	0.046158667621776506	0.041890585298945425	-0.012903473349967892
2021-03-24	3444	1.047500275
2021-03-25	3192	1.037611877
2021-03-26	3301	1.044613786
2021-03-27	2644	1.050897075
2021-03-28	3194	1.049415405
2021-03-29	2788	1.032419141
2021-03-30	3127	1.00959928	22075	0.11602469305769046	0.10584089436163319	0.12812512342509577	0.11381864647332189
2021-03-31	3371	1.006635835
2021-04-01	3092	0.989146097
2021-04-02	3289	1.004563591
2021-04-03	2791	1.014649632
2021-04-04	2331	0.995825411
2021-04-05	2008	0.956538481
2021-04-06	2828	0.94696257	20009	0.1393561525604056	0.12379576107899808	0.12782512041496852	0.16521760493266527
2021-04-07	2853	0.950073159
2021-04-08	2503	0.943977142
2021-04-09	3455	0.980261469
2021-04-10	1966	0.958601635
2021-04-11	2060	0.949012862
2021-04-12	2240	0.937050173
2021-04-13	3181	0.946530167	17905	0.08426897834826601	0.056887016065314724	0.09634601796709398	0.09839614103066388
2021-04-14	2736	0.952960115
2021-04-15	2349	0.940824185
2021-04-16	2366	0.94289411
2021-04-17	2037	0.950530503
2021-04-18	2013	0.966373009
2021-04-19	2100	0.956503148
2021-04-20	2498	0.957725165	16782	-0.0018650234416968002	-0.04193958960668053	0.02467090924941156	0.006718032623841303
2021-04-21	2603	0.973709085
2021-04-22	2482	0.953630656
2021-04-23	1958	0.963950952
2021-04-24	1897	0.969714809
2021-04-25	1591	0.958866771
2021-04-26	1903	0.927392916
2021-04-27	2271	0.926170292	14932	0.04516579472002951	0.05604197616714606	0.051484834047959345	0.02748159395723386
2021-04-28	2157	0.938234486
2021-04-29	2101	0.947999086
2021-04-30	1668	0.951327197
2021-05-01	1537	0.949026102
2021-05-02	1097	0.927861997
2021-05-03	1447	0.903607958
2021-05-04	1726	0.891128929	12278	0.05383720020603103	0.047515612272603855	0.06744645298496127	0.046248592787471766
2021-05-05	1386	0.875428666
2021-05-06	1373	0.8853709
2021-05-07	1145	0.89186332
2021-05-08	1063	0.903550317
2021-05-09	744	0.884707939
2021-05-10	928	0.853187341
2021-05-11	1146	0.840623155	8365	0.13036921084365952	0.12321157172055971	0.1449016100178891	0.12262060943957286
2021-05-12	991	0.825467037
2021-05-13	848	0.827314052
2021-05-14	639	0.823573182
2021-05-15	687	0.846110774
2021-05-16	521	0.836831056
2021-05-17	639	0.811042894
2021-05-18	844	0.819755672	5471	0.010633496001230137	-0.02925406829084752	-0.03402003402003402	0.08556102679948469
2021-05-19	608	0.807951103
2021-05-20	661	0.811451336
2021-05-21	569	0.817377917
2021-05-22	510	0.841575454
2021-05-23	350	0.836501385
2021-05-24	407	0.807797217
2021-05-25	486	0.801268569	3949	-0.06858766906969903	-0.11333521285593459	-0.06874154262516914	-0.027155983666963878
2021-05-26	609	0.824647594
2021-05-27	538	0.865258363
2021-05-28	423	0.878744711
2021-05-29	385	0.8995127
2021-05-30	326	0.891439114
2021-05-31	359	0.855075387
2021-06-01	489	0.870651982	3126	0.007727472661827902	-0.011814209418999837	0.05215281989084294	-0.02039064447024294
2021-06-02	303	0.85604504
2021-06-03	350	0.859521306
2021-06-04	285	0.862631249
2021-06-05	325	0.89744168
2021-06-06	312	0.915396584
2021-06-07	308	0.913558664
2021-06-08	356	0.891957178	2372	0.06156416491481148	0.08505303760848602	0.05233719536556133	0.04636723165117699
2021-06-09	287	0.86880346
2021-06-10	226	0.860321729
2021-06-11	198	0.857935276
2021-06-12	207	0.870787855
2021-06-13	103	0.850096841
2021-06-14	147	0.807995517
2021-06-15	180	0.818963141	1524	0.12221444537925191	0.08960573476702509	0.11033274956217162	0.16335515274001902
2021-06-16	171	0.8211857
2021-06-17	131	0.826688567
2021-06-18	149	0.821957015
2021-06-19	108	0.805651761
2021-06-20	115	0.791758953
2021-06-21	102	0.752739889
2021-06-22	116	0.743529625	956	0.11380828866514005	0.18776550552251486	0.08952380952380952	0.05282768951216894
2021-06-23	99	0.753428474
2021-06-24	108	0.777787265
2021-06-25	117	0.795553081
2021-06-26	66	0.836114818
2021-06-27	73	0.848754677
2021-06-28	93	0.842572025
2021-06-29	106	0.84527546	672	0.09688186737011814	-0.017411052202349377	0.12385919165580182	0.16497477665914792
2021-06-30	80	0.854265551
2021-07-01	108	0.869043363
2021-07-02	104	0.907051272
2021-07-03	68	0.905936571
2021-07-04	73	0.912294265
2021-07-05	102	0.929081679
2021-07-06	127	0.973265425	641	0.0317544027935078	0.05037037044071336	0.07503607503607504	-0.04301187185244359
2021-07-07	148	1.025244592
2021-07-08	197	1.093486122
2021-07-09	179	1.166995239
2021-07-10	154	1.192421461
2021-07-11	184	1.20138606
2021-07-12	245	1.232188533
2021-07-13	273	1.290433518	1234	-0.28477382502331655	-0.32247347550464867	-0.23833416959357753	-0.2964349874782884
2021-07-14	301	1.322002883
2021-07-15	353	1.357685435
2021-07-16	430	1.42481957
2021-07-17	335	1.405493433
2021-07-18	265	1.331537323
2021-07-19	336	1.286999293
2021-07-20	362	1.259130664	2293	-0.022862143341916018	0.03466180185914494	-0.06949626865671642	-0.03947883577330519
2021-07-21	419	1.239311955
2021-07-22	420	1.229355201
2021-07-23	344	1.205090119
2021-07-24	323	1.171493336
2021-07-25	315	1.131026971
2021-07-26	367	1.106264204
2021-07-27	549	1.124650921
2021-07-28	504	1.12371014	3099	0.1531360019675447	0.20180296200901482	0.08637971698113207	0.1494792309909019
2021-07-29	533	1.107927439
2021-07-30	543	1.116653522
2021-07-31	420	1.11224342
2021-08-01	346	1.076953076
2021-08-02	404	1.055126655
2021-08-03	595	1.066131292	2750	-0.026440697636380704	-0.1105128549976979	0.0009082652134423251	0.02088191835935417
2021-08-04	499	1.063457528
2021-08-05	601	1.091877461
2021-08-06	566	1.1115035
2021-08-07	563	1.12184488
2021-08-08	439	1.097312788
2021-08-09	613	1.075021966
2021-08-10	876	1.108983645	3876	-0.00936304698843859	-0.032590356087091835	-0.018124507486209612	0.02108104365077416
2021-08-11	857	1.1351632
2021-08-12	974
2021-08-13	965
2021-08-14	835
2021-08-15	808
2021-08-16	886
2021-08-17	1284
