# Supplementary material for: Supporting COVID-19 policy-making with a predictive epidemiological multi-model warning system
Source: Commun Med (Lond). 2022 Dec 8;2:157. doi: 10.1038/s43856-022-00219-z (PMC9729177; doi:10.1038/s43856-022-00219-z)
Supplement: Supplementary file 6 — Supplementary Data 3 [file 43856_2022_219_MOESM6_ESM.csv]

forecast period	AT	AT-1	AT-2	AT-3	AT-4	AT-5	AT-6	AT-7	AT-8	AT-9
1	0.2559632597426425	0.3205250885550264	0.25078297962746965	0.06326156490742885	0.352022562961129	0.5790619569086777	0.059855876518458535	0.283125065832849	0.3260523452134995	0.2261453515734068
2	-0.14063903615288023	-0.2492890229097189	0.2475133521304442	-0.3227342700200897	0.1864959655807043	0.26100765518270375	-0.12982733900995594	-0.2427276641941513	0.1260320128876739	-0.3290120088318808
3	0.2945097630040649	0.14324873567468882	0.8324232800260617	0.25158247782216575	0.36169161841210057	0.5900903398381696	0.2740479687834654	0.548525363443778	0.5183008516716199	-0.0212054445227982
4	-0.07259646827992151	0.4626865671641791	0.8181818181818182	-0.14285714285714285	0.48148148148148145	0.6396396396396397	-0.14537444933920704	-0.15	0.68	-0.6204690831556503
5	0.3111464142282955	0.7063268648593458	0.9138608767859066	0.13150605095738943	0.7660030057739792	0.8987713841421746	0.48929951529707705	0.47578825998325136	0.9055750421646505	-0.0784468362482225
6	-0.10248901903375718	1.0	0.3999999999999352	0.008474576271230383	0.608695652173824	1.0	0.02816901408464087	0.47058823529395477	1.0	-0.3425000000000351
7	0.12590448625180897	-0.44000000000006223	1.0	0.03225806451612903	0.1844660194173929	0.5609756097558882	0.30578512396688606	0.524752475247574	-0.46938775510198627	0.10843373493975904
8	0.27723970944314386	0.42857142857142855	0.09999999999990279	0.20279720279717364	0.617021276595702	0.6666666666666666	0.7362637362637079	0.788235294117621	0.7073170731707187	0.13929313929312057
9	0.12171837708830549	0.3333333333333333	0.5	0.7142857142857143	0.357142857142617	1.0	0.27586206896539517	0.3571428571429772	-0.2	-0.05673758865248227
10	-0.05314009661835749	1.0	1.0	-0.027397260274119806	-0.24444444444444444	0.5714285714279729	0.38461538461538464	0.6842105263156156	0.05263157894732307	-0.10320284697508897
11	0.04719101123595506	0.14285714285701062	0.14285714285740736	-0.004524886877780514	0.44	-0.23529411764741404	0.23076923076923078	0.7857142857144458	0.6470588235294307	-0.0044052863436007655
12	-0.07332796132142681	-0.6666666666666666	-0.7142857142856613	-0.07246376811594203	-0.38805970149242897	-0.45454545454545453	0.01818181818164365	0.351351351351168	0.5384615384615061	0.035398230088495575
13	-0.32471561530499743	-0.03448275862076671	0.5555555555555556	0.06451612903225806	-0.755868544600939	0.1562499999998711	-0.38461538461538464	0.10810810810785598	0.36842105263154873	-0.20588235294117646
14	-0.01225420347683278	-0.37142857142865604	-0.02439024390241204	0.3382352941176725	-0.06550218340611354	0.013157894736905582	-0.14432989690733183	0.3129770992366961	0.5263157894736615	-0.05354330708659795
15	-0.04645048203330412	-0.11627906976738578	0.058823529411764705	-0.08661417322834646	-0.039603960396039604	-0.007633587786184338	-0.00840336134457924	0.07692307692314444	0.4146341463414764	-0.08721422523284514
16	0.036323935122638464	-0.09571419129003535	0.1653359991165884	0.19734061004892045	-0.0016159335308243092	-0.02044533273445204	0.03449634925751419	0.37253434415686965	0.2793721256230187	-0.03768486394061722
17	0.012169919632559988	-0.1739130434782471	0.4146341463414788	0.04566929133859839	0.041025641025641026	0.04977375565615064	0.1873198847261774	0.044897959183714246	-0.14893617021276595	-0.06147540983606557
18	0.15076182838814886	0.6923076923076923	-0.45631067961166577	0.2602739726027609	0.20824742268040383	0.2911392405063291	0.4657534246575151	0.4239999999999759	0.47297297297296975	-0.026168224299069783
19	-0.10435238594651285	0.191011235955066	-0.44339622641508697	0.18028169014085715	-0.040498442367601244	-0.2037037037037037	-0.07142857142853505	-0.4940711462450284	-0.4701986754966976	-0.08180708180708181
20	-0.34422660388983667	-0.09297461587545632	-0.3449762514484136	-0.2569096446097504	-0.3876332884097431	-0.2572465501140983	-0.36340874426932845	-0.5166154325805866	-0.18351096134631498	-0.3364212398354253
21	0.002244595789753356	-0.3801450692420057	0.4004728460550426	0.027995983435559698	-0.050842946850545113	0.10113277518025086	-0.03850495469331066	-0.015249573983772646	0.3012872969671036	-0.021921394614248454
22	0.019657047260560435	-0.1311475409836071	0.38339920948617046	-0.0178775199695737	0.26711126711126243	0.28347406513873824	0.08356164383560331	-0.02288329519450801	-0.22926829268292684	-0.0502273875694805
23	-0.2993356935439065	-0.1510791366906475	-0.379562043795625	-0.3748207628333847	-0.20319027725029315	-0.27953890489915345	-0.2612393681652651	-0.2808988764044902	-0.38531415594244733	-0.3030990173847215
24	0.12624655208996394	-0.24083769633507263	0.016393442622948725	-0.09076763485476663	-0.10289271329183816	-0.31043956043959564	0.0832834032354646	0.0763326226012829	0.12588401697311985	0.2727643104501935
25	0.08431759752598482	-0.055335968379444746	0.03664921465968586	0.11983210912906443	0.04565217391304348	0.04073319755599793	0.15696649029982362	0.09344490934449093	0.3071593533487302	0.05464164668925384
26	-0.1454900991211732	-0.23370110330992755	-0.0342741935483769	-0.10231814548361311	-0.21645021645021645	-0.36165455561767146	0.0647985989492055	-0.39144471347861176	-0.2665474060822893	-0.09669774869917967
27	-0.18555862741909815	-0.085	-0.38540772532190004	-0.06357308584686774	-0.2058134083450539	-0.4719947592531885	-0.24449108079748105	-0.47067297797901353	-0.2165115337919819	-0.051266213712168
28	-0.1286157868932886	0.014519056261334269	-0.09424083769633508	-0.13078651685393258	-0.2706310679611668	-0.2384937238493724	-0.22782071097371798	-0.2810880829015544	-0.2726457399103199	0.05448412407419574
29	-0.23576848966387054	-0.3126593033135198	-0.1983695652173913	-0.28801620146164203	-0.32174821976874207	0.016259238203525747	-0.2041522491349481	-0.2507171543316233	-0.18828748890860914	-0.26649733036131507
30	-0.09351638103682355	-0.17617617617617604	-0.36993076162215627	-0.1418513596034424	-0.06134564643799472	0.03891226934282883	0.013771442377385841	-0.13561964146531566	-0.09405081268739073	-0.14160131000603293
31	-0.06684512108411059	0.10330846578008511	-0.2412488174077578	0.0074519091906880015	-0.08794772962301531	-0.1089185829707937	-0.03140518668383783	-0.07490664128285861	-0.036228045152609904	-0.09793675105865594
32	-0.03195212311200371	-0.09521660649819046	-0.37408650997432474	0.0030009072510329246	0.049304316803424904	-0.10257294612676936	0.01385227436130468	0.0377565982404737	0.1361760660247593	-0.21118602651704255
33	0.04513058792670578	-0.045561296383278535	0.12104413112750455	0.04816313576132667	-0.03284514322636226	0.012635983263598364	-0.009221311475409836	0.058006972142834734	0.2014415781487103	0.1042143997778244
34	-0.03534637919810071	-0.1088929219600726	0.04022820362785248	-0.09358590567797032	-0.07204610951008637	0.09889487106829124	-0.12454786592717633	0.023791597650956314	-0.04108496210610367	-0.02881667688534627
35	-0.06104744075612968	-0.07865168539325848	0.046808510638297655	-0.10112684195319271	-0.015982824427480807	-0.10020161290322564	-0.014896829391041679	-0.13883495145631042	-0.3401684364701572	-0.043000914913083256
36	-0.12087974658546832	-0.018937881095127642	-0.1436356549478343	-0.11637184460671544	-0.22485996284576024	-0.2317315345636448	-0.10427300637262651	-0.028776306155203005	-0.09712749140336026	-0.01777746174647659
37	-0.004768631871601097	-0.18549425498675515	-0.09698867770381177	-0.057359604479673865	0.03938366826063666	-0.002647376353902918	0.06551041588676329	-0.03933309949843608	-0.11308179547930455	0.04939812520930053
38	0.029123852374293185	-0.06181202370872106	0.06515989420533823	0.028585154936344195	-0.029277524212401308	-0.1325977933801396	0.17481840193704648	-0.043726235741444644	0.23365200764818383	0.04776153757624573
39	-0.11673049807956137	-0.16135588497059997	-0.2085884936852915	-0.14472968357035926	-0.09310662109786866	-0.174534539776213	-0.08204124327437574	-0.21281002933016396	-0.1436396235017332	0.014624809135201316
40	-0.002188347090297807	0.07844034334762108	-0.12882153022280152	0.016043130383909032	0.044810127617695136	0.06613205888224874	-0.01757837765707691	0.05069416988753671	0.05550864576604155	-0.11454649393752872
41	0.0001509608294325985	0.008708740762405907	-0.03704755951523883	-0.014898014431697637	-0.006804502817885874	0.04849549751465111	0.09405792833732324	-0.010139702624599818	-0.1163670899822883	-0.024878028557574688
42	-0.12318201851035754	-0.10927573062261726	-0.23044397463002114	-0.016858389527965183	-0.20048701298701344	-0.20139118913547527	-0.11418783899514673	-0.18491921005385983	-0.39780658025922233	0.0125939849624061
43	-0.08371609035467324	-0.021685253051263308	-0.07732153941383121	-0.09495932956693089	-0.08012244923526493	-0.00656370532239965	-0.11685659711952073	-0.06637717357292783	-0.2551070815253623	-0.08165971995342847
44	0.07327007950112013	-0.07659134514768078	0.021911513828819975	-0.057900766972827866	0.1176239034989039	0.1464208583296527	0.07466341728326314	0.1410424555171677	0.060919164374599155	0.13677553278689275
45	0.020067971600868015	0.11982266353552602	-0.024898657726642737	0.011653521136416378	-0.03529377565577407	0.06743672733078551	-0.03477048474292437	0.1254725245721116	0.19318141752462614	0.018311025989308005
46	-0.0686104743851015	-0.14899100918146793	-0.018420577467367045	-0.16020056148110945	-0.06977278981644143	-0.030737966813953674	-0.1117705228952497	-0.08046995823943832	0.10448939578704967	0.014115021526230634
47	0.0253733376683148	0.04693346987337966	0.02545555552204234	0.011873374201740446	0.024387265362149066	-0.00903346490462582	0.10414116873768009	-0.07411833719531041	-0.0352485462822927	0.026352835950387732
48	0.06747306513121026	-0.017416932321431527	0.16456112629263392	0.0885378894344747	0.020525529085471776	0.13100229259475143	0.05750243384976108	0.039390359154819095	0.10507554552196009	0.0478354447589041
49	0.03936448447155042	0.09398144493416224	0.10000925130067681	0.02187875835395014	0.014636599346931655	0.04749370827089686	0.07875112809853518	-0.07710013511090254	0.12547732807290782	0.04561456935688097
50	0.02577647125877627	0.12149448655447323	0.09224139024202223	0.001209518048789443	0.03587742110315233	0.05720957139369024	0.006803107615645921	-0.0016325909086386938	-0.1168678259954582	0.023116896077785287
51	0.11602469305769046	0.11120973236218454	0.0936462990581938	0.09768348464540223	0.08824419275061812	0.18522298993434178	0.11253905189519825	0.08232384116689268	-0.051257530165262424	0.15359229924104242
52	0.1393561525604056	0.28765442665554136	-2.3787481518293876e-06	0.10347450208689402	0.10676317109257845	0.15321412167014026	0.12232760629793642	0.22419211320554921	0.21793778449780413	0.15966728024374013
53	0.08426897834826601	0.025602664384305782	0.010737198896305214	0.16266949766503594	0.04246651009998158	0.04864873865579381	0.06709532417477841	0.10388050215318911	-0.1315948940666468	0.10891640774923236
54	-0.0018650234416968002	0.11687707261682954	0.06518734952656453	0.040640248316093835	-0.025417617435602804	-0.07443834787899453	-0.0701791158523131	-0.13063231154465	0.06608583537180604	0.0358713884354435
55	0.04516579472002951	0.03460401032072736	0.1481893707874161	0.022739510061011693	0.037211617595387665	-0.015471485816542063	-0.0559085287805138	0.07349216192749984	-0.08260975437416006	0.12756967677412565
56	0.05383720020603103	-0.05572321748985318	0.04003542287378225	0.03294605757790857	0.06664992633780285	0.09603776849347721	0.07342151818654327	0.0368882402585166	0.09045043554868094	0.03537022644594654
57	0.13036921084365952	0.18492931555733017	0.14547464178414019	0.06947790428024747	0.11989789298706284	0.17183302142874565	0.09432606609700689	0.21478012908201397	0.19862623148564368	0.11760293448808257
58	0.010633496001230137	-0.02113952935097969	0.05955636591735813	-0.0608394314406541	-0.02606431264450833	0.09655862692297176	0.1301802100056425	-0.04143330512666674	-0.026661964973049884	-0.013578835062972715
59	-0.06858766906969903	-0.07070536427122177	-0.00722400832536724	-0.13267064034885034	-0.0503172230518851	-0.05057203742818822	-0.0062954203440320905	-0.0370613727747586	-0.07440141083520989	-0.1333682509839891
60	0.007727472661827902	0.12540273550068184	0.024631187093248064	-0.12688847111687035	0.03855080152163418	0.1289966656937381	0.023352678369905892	-0.034600333601961505	-0.16369931650719313	0.15448758063302023
61	0.06156416491481148	0.19130811507932208	-0.031641319485942274	0.13104402043107227	0.1405568265093406	0.11672885924263231	0.12159581283290792	-0.07937991105114595	0.31045574497181966	-0.12907158447249947
62	0.12221444537925191	-0.0688823043539944	0.29527465627570304	0.04685982080800246	0.13046980668296526	0.23994417009100039	0.3241122209798472	0.3390910984978554	-0.044628307103407386	-0.008639106977502673
63	0.11380828866514005	-0.13089955866399527	0.13544048040143622	-0.04054240806380892	0.09394410898349172	0.08910691515241038	0.12663229693906247	0.2542697112609023	-0.08306062946347657	0.17471012382274517
64	0.09688186737011814	0.059258271004443315	0.37834244469253114	0.05410885662024568	-0.04365523773389184	0.2902377027234228	0.1423973719592551	0.039800832763918506	0.20464398517093033	0.10472697878717306
65	0.0317544027935078	0.012655994097434	0.36821805954639164	0.05337848060886677	-0.033736413068295425	0.035583691623927084	0.05611227559149662	-0.12489484678288283	-0.01244705459145957	0.04087995517196202
66	-0.28477382502331655	0.3567957785561072	-0.7606097341665677	-0.23924370902965233	-0.48896012868638145	-0.22484368691595216	-0.5409438314588061	-0.7136646764667747	-0.3255685473221063	-0.11564669186317801
67	-0.022862143341916018	0.2240669357372524	-0.026080363974146835	-0.04548562264800952	0.005590572747663855	-0.668172730463072	0.04135676408623544	0.10532474454181222	-0.377630278257925	0.12243901512740892
68	0.1531360019675447	-0.3006993006993008	0.02905479955866142	0.06848149723521901	0.10958696245940942	0.2485338457970246	0.3209832047862754	0.02441642071371088	0.243439199306486	0.14962987607086453
69	-0.026440697636380704	-0.21563821005876121	-0.02451043962062277	-0.1394622641065126	-0.05865837445526134	0.22202399425900543	-0.17113483650977124	0.07610297679347984	0.012864431060834213	-0.032441761495936375
70	-0.00936304698843859	0.3634407751676923	0.022911210560047024	0.007774423942748816	-0.027114315352128694	-0.14629889824423906	0.1278143858138647	-0.19006131031727325	-0.07926240253509341	0.030511607995896594
