# Supplementary material for: Supporting COVID-19 policy-making with a predictive epidemiological multi-model warning system
Source: Commun Med (Lond). 2022 Dec 8;2:157. doi: 10.1038/s43856-022-00219-z (PMC9729177; doi:10.1038/s43856-022-00219-z)
Supplement: Supplementary file 7 — Supplementary Data 4 [file 43856_2022_219_MOESM7_ESM.csv]

forecast_date	date	name	value	band
2020-05-20	2020-05-20	68%hi	38.519360117235784	68%hi
2020-05-20	2020-05-20	68%lo	36.411993430202344	68%lo
2020-05-20	2020-05-20	95%hi	40.013006639851206	95%hi
2020-05-20	2020-05-20	95%lo	36.411993430202344	95%lo
2020-05-20	2020-05-20	exp	37	exp
2020-05-20	2020-05-21	68%hi	39.633535679714974	68%hi
2020-05-20	2020-05-21	68%lo	30.683919923596527	68%lo
2020-05-20	2020-05-21	95%hi	44.24028509592304	95%hi
2020-05-20	2020-05-21	95%lo	27.628730876309756	95%lo
2020-05-20	2020-05-21	exp	34.87539197748973	exp
2020-05-20	2020-05-22	68%hi	39.20686924044191	68%hi
2020-05-20	2020-05-22	68%lo	27.100245229320976	68%lo
2020-05-20	2020-05-22	95%hi	45.138856741327814	95%hi
2020-05-20	2020-05-22	95%lo	22.779555443034287	95%lo
2020-05-20	2020-05-22	exp	33.07264143941811	exp
2020-05-20	2020-05-23	68%hi	38.360795982069085	68%hi
2020-05-20	2020-05-23	68%lo	24.005020312021188	68%lo
2020-05-20	2020-05-23	95%hi	45.32441344819698	95%hi
2020-05-20	2020-05-23	95%lo	18.46899440432726	95%lo
2020-05-20	2020-05-23	exp	31.156587706475854	exp
2020-05-20	2020-05-24	68%hi	38.55836192985604	68%hi
2020-05-20	2020-05-24	68%lo	22.382111739253446	68%lo
2020-05-20	2020-05-24	95%hi	46.402968177372166	95%hi
2020-05-20	2020-05-24	95%lo	15.637638775752581	95%lo
2020-05-20	2020-05-24	exp	30.441380690086874	exp
2020-05-20	2020-05-25	68%hi	43.104548474557475	68%hi
2020-05-20	2020-05-25	68%lo	20.391200978480228	68%lo
2020-05-20	2020-05-25	95%hi	55.21945618218086	95%hi
2020-05-20	2020-05-25	95%lo	12.527773935083083	95%lo
2020-05-20	2020-05-25	exp	30.629765657856364	exp
2020-05-20	2020-05-26	68%hi	43.94553057072127	68%hi
2020-05-20	2020-05-26	68%lo	18.641025032435095	68%lo
2020-05-20	2020-05-26	95%hi	56.91303683071381	95%hi
2020-05-20	2020-05-26	95%lo	9.722882150289685	95%lo
2020-05-20	2020-05-26	exp	30.597816305962457	exp
2020-05-20	2020-05-27	68%hi	43.647332362521674	68%hi
2020-05-20	2020-05-27	68%lo	16.17849502111047	68%lo
2020-05-20	2020-05-27	95%hi	57.122200205548076	95%hi
2020-05-20	2020-05-27	95%lo	6.3765759351566835	95%lo
2020-05-20	2020-05-27	exp	29.779939959707807	exp
2020-05-20	2020-05-28	68%hi	44.32166580487454	68%hi
2020-05-20	2020-05-28	68%lo	15.134245890322175	68%lo
2020-05-20	2020-05-28	95%hi	58.55267342724192	95%hi
2020-05-20	2020-05-28	95%lo	4.1535452966223545	95%lo
2020-05-20	2020-05-28	exp	29.682802468299172	exp
2020-05-20	2020-05-29	68%hi	44.673887061973204	68%hi
2020-05-20	2020-05-29	68%lo	14.103867223756431	68%lo
2020-05-20	2020-05-29	95%hi	59.63262888207153	95%hi
2020-05-20	2020-05-29	95%lo	1.637870857746389	95%lo
2020-05-20	2020-05-29	exp	29.294069434629545	exp
2020-05-20	2020-05-30	68%hi	45.30531589546113	68%hi
2020-05-20	2020-05-30	68%lo	13.344910179343112	68%lo
2020-05-20	2020-05-30	95%hi	60.968505426508656	95%hi
2020-05-20	2020-05-30	95%lo	0	95%lo
2020-05-20	2020-05-30	exp	29.20973874620982	exp
2020-05-20	2020-05-31	68%hi	46.27704351683674	68%hi
2020-05-20	2020-05-31	68%lo	12.946590312481991	68%lo
2020-05-20	2020-05-31	95%hi	62.62533029754417	95%hi
2020-05-20	2020-05-31	95%lo	0	95%lo
2020-05-20	2020-05-31	exp	29.48681619732628	exp
2020-05-20	2020-06-01	68%hi	46.111793441700414	68%hi
2020-05-20	2020-06-01	68%lo	12.430324198584819	68%lo
2020-05-20	2020-06-01	95%hi	62.43246369329953	95%hi
2020-05-20	2020-06-01	95%lo	0	95%lo
2020-05-20	2020-06-01	exp	29.353272045338866	exp
2020-05-20	2020-06-02	68%hi	46.99062110359609	68%hi
2020-05-20	2020-06-02	68%lo	12.22995765770828	68%lo
2020-05-20	2020-06-02	95%hi	63.93938164122444	95%hi
2020-05-20	2020-06-02	95%lo	0	95%lo
2020-05-20	2020-06-02	exp	29.59684804600145	exp
2020-05-20	2020-06-03	68%hi	47.57263330847362	68%hi
2020-05-20	2020-06-03	68%lo	11.778938633203696	68%lo
2020-05-20	2020-06-03	95%hi	65.13766036145114	95%hi
2020-05-20	2020-06-03	95%lo	0	95%lo
2020-05-20	2020-06-03	exp	29.556827781596226	exp
2020-05-20	2020-06-04	68%hi	48.23664942364282	68%hi
2020-05-20	2020-06-04	68%lo	11.294835070815651	68%lo
2020-05-20	2020-06-04	95%hi	66.40833873852296	95%hi
2020-05-20	2020-06-04	95%lo	0	95%lo
2020-05-20	2020-06-04	exp	29.609750362747874	exp
2020-05-28	2020-05-28	68%hi	31.979626212104467	68%hi
2020-05-28	2020-05-28	68%lo	29.481509413634292	68%lo
2020-05-28	2020-05-28	95%hi	33.895348926571984	95%hi
2020-05-28	2020-05-28	95%lo	29.481509413634292	95%lo
2020-05-28	2020-05-28	exp	30	exp
2020-05-28	2020-05-29	68%hi	33.937545990563216	68%hi
2020-05-28	2020-05-29	68%lo	25.247588073472503	68%lo
2020-05-28	2020-05-29	95%hi	38.693426922661615	95%hi
2020-05-28	2020-05-29	95%lo	22.445709577490412	95%lo
2020-05-28	2020-05-29	exp	29.00129285964396	exp
2020-05-28	2020-05-30	68%hi	34.32507087234282	68%hi
2020-05-28	2020-05-30	68%lo	22.838889427349915	68%lo
2020-05-28	2020-05-30	95%hi	40.28017116503832	95%hi
2020-05-28	2020-05-30	95%lo	18.87643485821051	95%lo
2020-05-28	2020-05-30	exp	28.14162200016158	exp
2020-05-28	2020-05-31	68%hi	34.74051101794572	68%hi
2020-05-28	2020-05-31	68%lo	21.02406326560982	68%lo
2020-05-28	2020-05-31	95%hi	41.62484947020505	95%hi
2020-05-28	2020-05-31	95%lo	16.171067353934163	95%lo
2020-05-28	2020-05-31	exp	27.591160072184667	exp
2020-05-28	2020-06-01	68%hi	34.98439832136108	68%hi
2020-05-28	2020-06-01	68%lo	19.29817665870197	68%lo
2020-05-28	2020-06-01	95%hi	42.65865838382449	95%hi
2020-05-28	2020-06-01	95%lo	13.694419666737787	95%lo
2020-05-28	2020-06-01	exp	27.014329194386846	exp
2020-05-28	2020-06-02	68%hi	40.5520199809454	68%hi
2020-05-28	2020-06-02	68%lo	17.356120992101108	68%lo
2020-05-28	2020-06-02	95%hi	53.396578708360295	95%hi
2020-05-28	2020-06-02	95%lo	11.022044445344907	95%lo
2020-05-28	2020-06-02	exp	27.23553388818557	exp
2020-05-28	2020-06-03	68%hi	40.67838337168638	68%hi
2020-05-28	2020-06-03	68%lo	15.335121308434163	68%lo
2020-05-28	2020-06-03	95%hi	54.249348580951576	95%hi
2020-05-28	2020-06-03	95%lo	8.09243889423504	95%lo
2020-05-28	2020-06-03	exp	26.612070281286773	exp
2020-05-28	2020-06-04	68%hi	40.39444386298347	68%hi
2020-05-28	2020-06-04	68%lo	13.448181327326221	68%lo
2020-05-28	2020-06-04	95%hi	54.26135912673891	95%hi
2020-05-28	2020-06-04	95%lo	5.358260915844358	95%lo
2020-05-28	2020-06-04	exp	26.023693448613276	exp
2020-05-28	2020-06-05	68%hi	40.13047266985272	68%hi
2020-05-28	2020-06-05	68%lo	11.23940755785051	68%lo
2020-05-28	2020-06-05	95%hi	54.631060954505585	95%hi
2020-05-28	2020-06-05	95%lo	2.333659976878355	95%lo
2020-05-28	2020-06-05	exp	25.1064544222085	exp
2020-05-28	2020-06-06	68%hi	40.724060239932015	68%hi
2020-05-28	2020-06-06	68%lo	9.885962543791148	68%lo
2020-05-28	2020-06-06	95%hi	55.82835471440538	95%hi
2020-05-28	2020-06-06	95%lo	0.19216684489612135	95%lo
2020-05-28	2020-06-06	exp	25.07816413930565	exp
2020-05-28	2020-06-07	68%hi	41.23232341746945	68%hi
2020-05-28	2020-06-07	68%lo	8.740641402084036	68%lo
2020-05-28	2020-06-07	95%hi	56.91375762510726	95%hi
2020-05-28	2020-06-07	95%lo	0	95%lo
2020-05-28	2020-06-07	exp	24.992377515015995	exp
2020-05-28	2020-06-08	68%hi	41.69658295657484	68%hi
2020-05-28	2020-06-08	68%lo	8.135750669328527	68%lo
2020-05-28	2020-06-08	95%hi	57.93358672573564	95%hi
2020-05-28	2020-06-08	95%lo	0	95%lo
2020-05-28	2020-06-08	exp	24.885222793833734	exp
2020-05-28	2020-06-09	68%hi	40.86712814007831	68%hi
2020-05-28	2020-06-09	68%lo	7.423427575239664	68%lo
2020-05-28	2020-06-09	95%hi	56.74627452205528	95%hi
2020-05-28	2020-06-09	95%lo	0	95%lo
2020-05-28	2020-06-09	exp	24.428565015577124	exp
2020-05-28	2020-06-10	68%hi	41.17840588212434	68%hi
2020-05-28	2020-06-10	68%lo	6.84067433309726	68%lo
2020-05-28	2020-06-10	95%hi	57.559292093073516	95%hi
2020-05-28	2020-06-10	95%lo	0	95%lo
2020-05-28	2020-06-10	exp	24.223889173198287	exp
2020-05-28	2020-06-11	68%hi	41.74150551483053	68%hi
2020-05-28	2020-06-11	68%lo	6.551130172635775	68%lo
2020-05-28	2020-06-11	95%hi	58.6096825378153	95%hi
2020-05-28	2020-06-11	95%lo	0	95%lo
2020-05-28	2020-06-11	exp	24.286224760057802	exp
2020-06-04	2020-06-04	68%hi	23.745396996726463	68%hi
2020-06-04	2020-06-04	68%lo	21.545900967017783	68%lo
2020-06-04	2020-06-04	95%hi	25.432986814634674	95%hi
2020-06-04	2020-06-04	95%lo	21.545900967017783	95%lo
2020-06-04	2020-06-04	exp	22	exp
2020-06-04	2020-06-05	68%hi	25.279814981391983	68%hi
2020-06-04	2020-06-05	68%lo	16.891295639637022	68%lo
2020-06-04	2020-06-05	95%hi	29.84910513561871	95%hi
2020-06-04	2020-06-05	95%lo	14.038323298952815	95%lo
2020-06-04	2020-06-05	exp	20.53401398722155	exp
2020-06-04	2020-06-06	68%hi	26.04009806769136	68%hi
2020-06-04	2020-06-06	68%lo	14.938437011469226	68%lo
2020-06-04	2020-06-06	95%hi	31.819929959592802	95%hi
2020-06-04	2020-06-06	95%lo	10.903724834198304	95%lo
2020-06-04	2020-06-06	exp	20.034778103954377	exp
2020-06-04	2020-06-07	68%hi	26.57390406404594	68%hi
2020-06-04	2020-06-07	68%lo	13.304937287516676	68%lo
2020-06-04	2020-06-07	95%hi	33.28964194065221	95%hi
2020-06-04	2020-06-07	95%lo	8.363444240862924	95%lo
2020-06-04	2020-06-07	exp	19.595186496287344	exp
2020-06-04	2020-06-08	68%hi	27.234124453455095	68%hi
2020-06-04	2020-06-08	68%lo	12.094394076718324	68%lo
2020-06-04	2020-06-08	95%hi	34.74345552719709	95%hi
2020-06-04	2020-06-08	95%lo	6.388449395349907	95%lo
2020-06-04	2020-06-08	exp	19.430286219996503	exp
2020-06-04	2020-06-09	68%hi	32.100699693038976	68%hi
2020-06-04	2020-06-09	68%lo	10.123517168682802	68%lo
2020-06-04	2020-06-09	95%hi	44.25068298384203	95%hi
2020-06-04	2020-06-09	95%lo	3.7440770769862244	95%lo
2020-06-04	2020-06-09	exp	19.49361077534106	exp
2020-06-04	2020-06-10	68%hi	32.45628276680861	68%hi
2020-06-04	2020-06-10	68%lo	8.379525446347518	68%lo
2020-06-04	2020-06-10	95%hi	45.31158263834696	95%hi
2020-06-04	2020-06-10	95%lo	1.3541825474779134	95%lo
2020-06-04	2020-06-10	exp	19.11954397628499	exp
2020-06-04	2020-06-11	68%hi	32.50302866811812	68%hi
2020-06-04	2020-06-11	68%lo	7.057461274294404	68%lo
2020-06-04	2020-06-11	95%hi	45.67736387005201	95%hi
2020-06-04	2020-06-11	95%lo	0	95%lo
2020-06-04	2020-06-11	exp	18.836613567029264	exp
2020-06-04	2020-06-12	68%hi	32.96831416831196	68%hi
2020-06-04	2020-06-12	68%lo	5.780349487222349	68%lo
2020-06-04	2020-06-12	95%hi	46.75569895041104	95%hi
2020-06-04	2020-06-12	95%lo	0	95%lo
2020-06-04	2020-06-12	exp	18.668270448396893	exp
2020-06-04	2020-06-13	68%hi	33.60734104978274	68%hi
2020-06-04	2020-06-13	68%lo	4.744148075389937	68%lo
2020-06-04	2020-06-13	95%hi	47.976187535831	95%hi
2020-06-04	2020-06-13	95%lo	0	95%lo
2020-06-04	2020-06-13	exp	18.706664076440426	exp
2020-06-04	2020-06-14	68%hi	34.23698319548022	68%hi
2020-06-04	2020-06-14	68%lo	3.7037240378902823	68%lo
2020-06-04	2020-06-14	95%hi	49.161176743585244	95%hi
2020-06-04	2020-06-14	95%lo	0	95%lo
2020-06-04	2020-06-14	exp	18.76296839924013	exp
2020-06-04	2020-06-15	68%hi	34.79384456258775	68%hi
2020-06-04	2020-06-15	68%lo	2.7380230859007106	68%lo
2020-06-04	2020-06-15	95%hi	50.2506998770174	95%hi
2020-06-04	2020-06-15	95%lo	0	95%lo
2020-06-04	2020-06-15	exp	18.770210240027605	exp
2020-06-04	2020-06-16	68%hi	34.61722020054869	68%hi
2020-06-04	2020-06-16	68%lo	2.58365039418819	68%lo
2020-06-04	2020-06-16	95%hi	49.79988127418925	95%hi
2020-06-04	2020-06-16	95%lo	0	95%lo
2020-06-04	2020-06-16	exp	18.87869538939729	exp
2020-06-04	2020-06-17	68%hi	35.15886641223119	68%hi
2020-06-04	2020-06-17	68%lo	2.262169573566613	68%lo
2020-06-04	2020-06-17	95%hi	50.82468410188441	95%hi
2020-06-04	2020-06-17	95%lo	0	95%lo
2020-06-04	2020-06-17	exp	18.9217823634375	exp
2020-06-04	2020-06-18	68%hi	35.613773705571845	68%hi
2020-06-04	2020-06-18	68%lo	1.8471990459372023	68%lo
2020-06-04	2020-06-18	95%hi	51.74795984347867	95%hi
2020-06-04	2020-06-18	95%lo	0	95%lo
2020-06-04	2020-06-18	exp	18.893614372877416	exp
2020-06-10	2020-06-10	68%hi	17.6281112280676	68%hi
2020-06-10	2020-06-10	68%lo	16.657817796839268	68%lo
2020-06-10	2020-06-10	95%hi	18.233039345492784	95%hi
2020-06-10	2020-06-10	95%lo	16.657817796839268	95%lo
2020-06-10	2020-06-10	exp	17	exp
2020-06-10	2020-06-11	68%hi	20.16110487007912	68%hi
2020-06-10	2020-06-11	68%lo	13.24445116177793	68%lo
2020-06-10	2020-06-11	95%hi	23.503076181610435	95%hi
2020-06-10	2020-06-11	95%lo	10.518102450805465	95%lo
2020-06-10	2020-06-11	exp	16.68204633970186	exp
2020-06-10	2020-06-12	68%hi	21.454316742329368	68%hi
2020-06-10	2020-06-12	68%lo	12.124171169402779	68%lo
2020-06-10	2020-06-12	95%hi	25.936324161009143	95%hi
2020-06-10	2020-06-12	95%lo	8.057838677435797	95%lo
2020-06-10	2020-06-12	exp	16.787928749193362	exp
2020-06-10	2020-06-13	68%hi	22.37589700587726	68%hi
2020-06-10	2020-06-13	68%lo	11.218874123634745	68%lo
2020-06-10	2020-06-13	95%hi	27.735149130282927	95%hi
2020-06-10	2020-06-13	95%lo	6.048937880781189	95%lo
2020-06-10	2020-06-13	exp	16.795936834186694	exp
2020-06-10	2020-06-14	68%hi	22.90243697496037	68%hi
2020-06-10	2020-06-14	68%lo	10.201744771085169	68%lo
2020-06-10	2020-06-14	95%hi	29.00300836782626	95%hi
2020-06-10	2020-06-14	95%lo	4.110184955835569	95%lo
2020-06-10	2020-06-14	exp	16.550505372170456	exp
2020-06-10	2020-06-15	68%hi	25.315203263319834	68%hi
2020-06-10	2020-06-15	68%lo	8.988118576171217	68%lo
2020-06-10	2020-06-15	95%hi	33.48158259927142	95%hi
2020-06-10	2020-06-15	95%lo	2.2430427910655872	95%lo
2020-06-10	2020-06-15	exp	16.81635200324296	exp
2020-06-10	2020-06-16	68%hi	26.18952842656694	68%hi
2020-06-10	2020-06-16	68%lo	8.007337857850676	68%lo
2020-06-10	2020-06-16	95%hi	34.97348835539485	95%hi
2020-06-10	2020-06-16	95%lo	0.670445979486578	95%lo
2020-06-10	2020-06-16	exp	17.048191511477942	exp
2020-06-10	2020-06-17	68%hi	26.60798881602171	68%hi
2020-06-10	2020-06-17	68%lo	7.341680596671534	68%lo
2020-06-10	2020-06-17	95%hi	35.841951237941274	95%hi
2020-06-10	2020-06-17	95%lo	0	95%lo
2020-06-10	2020-06-17	exp	16.998345268151848	exp
2020-06-10	2020-06-18	68%hi	27.17730536397336	68%hi
2020-06-10	2020-06-18	68%lo	6.854401607713509	68%lo
2020-06-10	2020-06-18	95%hi	36.94313495010766	95%hi
2020-06-10	2020-06-18	95%lo	0	95%lo
2020-06-10	2020-06-18	exp	17.01445677248372	exp
2020-06-10	2020-06-19	68%hi	27.751861746607176	68%hi
2020-06-10	2020-06-19	68%lo	6.393885267725764	68%lo
2020-06-10	2020-06-19	95%hi	38.01951709910357	95%hi
2020-06-10	2020-06-19	95%lo	0	95%lo
2020-06-10	2020-06-19	exp	17.067122188588183	exp
2020-06-10	2020-06-20	68%hi	28.014090772843353	68%hi
2020-06-10	2020-06-20	68%lo	5.666623972687294	68%lo
2020-06-10	2020-06-20	95%hi	38.75796489102758	95%hi
2020-06-10	2020-06-20	95%lo	0	95%lo
2020-06-10	2020-06-20	exp	16.834152287403363	exp
2020-06-10	2020-06-21	68%hi	28.68404120047654	68%hi
2020-06-10	2020-06-21	68%lo	5.3915500278222055	68%lo
2020-06-10	2020-06-21	95%hi	39.88282019071606	95%hi
2020-06-10	2020-06-21	95%lo	0	95%lo
2020-06-10	2020-06-21	exp	17.03112666369442	exp
2020-06-10	2020-06-22	68%hi	29.05811830262968	68%hi
2020-06-10	2020-06-22	68%lo	5.311989219339896	68%lo
2020-06-10	2020-06-22	95%hi	40.411011394096604	95%hi
2020-06-10	2020-06-22	95%lo	0	95%lo
2020-06-10	2020-06-22	exp	17.24462792967851	exp
2020-06-10	2020-06-23	68%hi	29.55111635996444	68%hi
2020-06-10	2020-06-23	68%lo	5.0563837916029275	68%lo
2020-06-10	2020-06-23	95%hi	41.31934073489205	95%hi
2020-06-10	2020-06-23	95%lo	0	95%lo
2020-06-10	2020-06-23	exp	17.305798531290307	exp
2020-06-10	2020-06-24	68%hi	30.090355677881053	68%hi
2020-06-10	2020-06-24	68%lo	4.781167050199125	68%lo
2020-06-10	2020-06-24	95%hi	42.25948404979827	95%hi
2020-06-10	2020-06-24	95%lo	0	95%lo
2020-06-10	2020-06-24	exp	17.428255497647307	exp
2020-06-10	2020-06-25	68%hi	30.528514670487855	68%hi
2020-06-10	2020-06-25	68%lo	4.413998790432796	68%lo
2020-06-10	2020-06-25	95%hi	43.08542932948525	95%hi
2020-06-10	2020-06-25	95%lo	0	95%lo
2020-06-10	2020-06-25	exp	17.46331129828155	exp
2020-06-18	2020-06-18	68%hi	8.50560742329563	68%hi
2020-06-18	2020-06-18	68%lo	7.811277312890897	68%lo
2020-06-18	2020-06-18	95%hi	8.992242675494895	95%hi
2020-06-18	2020-06-18	95%lo	7.811277312890897	95%lo
2020-06-18	2020-06-18	exp	8	exp
2020-06-18	2020-06-19	68%hi	11.510848804200894	68%hi
2020-06-18	2020-06-19	68%lo	4.553710750536897	68%lo
2020-06-18	2020-06-19	95%hi	14.943995400990417	95%hi
2020-06-18	2020-06-19	95%lo	1.6136154597232464	95%lo
2020-06-18	2020-06-19	exp	7.9359953297425605	exp
2020-06-18	2020-06-20	68%hi	12.874924358856775	68%hi
2020-06-18	2020-06-20	68%lo	3.2672473895190475	68%lo
2020-06-18	2020-06-20	95%hi	17.532152615546934	95%hi
2020-06-18	2020-06-20	95%lo	0	95%lo
2020-06-18	2020-06-20	exp	8.025092568478016	exp
2020-06-18	2020-06-21	68%hi	13.732503475361248	68%hi
2020-06-18	2020-06-21	68%lo	2.074716826150664	68%lo
2020-06-18	2020-06-21	95%hi	19.330602315354948	95%hi
2020-06-18	2020-06-21	95%lo	0	95%lo
2020-06-18	2020-06-21	exp	7.90271974555151	exp
2020-06-18	2020-06-22	68%hi	14.54833601457432	68%hi
2020-06-18	2020-06-22	68%lo	1.2364601323187987	68%lo
2020-06-18	2020-06-22	95%hi	20.940600844157416	95%hi
2020-06-18	2020-06-22	95%lo	0	95%lo
2020-06-18	2020-06-22	exp	7.891426579954901	exp
2020-06-18	2020-06-23	68%hi	16.61468355675566	68%hi
2020-06-18	2020-06-23	68%lo	0.22389148143030102	68%lo
2020-06-18	2020-06-23	95%hi	24.842872140689614	95%hi
2020-06-18	2020-06-23	95%lo	0	95%lo
2020-06-18	2020-06-23	exp	8.048534442519445	exp
2020-06-18	2020-06-24	68%hi	17.31233303186687	68%hi
2020-06-18	2020-06-24	68%lo	0	68%lo
2020-06-18	2020-06-24	95%hi	26.18948176610641	95%hi
2020-06-18	2020-06-24	95%lo	0	95%lo
2020-06-18	2020-06-24	exp	8.070681259543585	exp
2020-06-18	2020-06-25	68%hi	17.772681261281164	68%hi
2020-06-18	2020-06-25	68%lo	0	68%lo
2020-06-18	2020-06-25	95%hi	27.150735917088234	95%hi
2020-06-18	2020-06-25	95%lo	0	95%lo
2020-06-18	2020-06-25	exp	8.009501558220313	exp
2020-06-18	2020-06-26	68%hi	18.211848811376417	68%hi
2020-06-18	2020-06-26	68%lo	0	68%lo
2020-06-18	2020-06-26	95%hi	28.147280315166388	95%hi
2020-06-18	2020-06-26	95%lo	0	95%lo
2020-06-18	2020-06-26	exp	7.86856177795225	exp
2020-06-18	2020-06-27	68%hi	18.66382214744055	68%hi
2020-06-18	2020-06-27	68%lo	0	68%lo
2020-06-18	2020-06-27	95%hi	29.123881399101357	95%hi
2020-06-18	2020-06-27	95%lo	0	95%lo
2020-06-18	2020-06-27	exp	7.774552716746925	exp
2020-06-18	2020-06-28	68%hi	19.205932992255075	68%hi
2020-06-18	2020-06-28	68%lo	0	68%lo
2020-06-18	2020-06-28	95%hi	30.163305495395107	95%hi
2020-06-18	2020-06-28	95%lo	0	95%lo
2020-06-18	2020-06-28	exp	7.799145379795998	exp
2020-06-18	2020-06-29	68%hi	19.802520431862746	68%hi
2020-06-18	2020-06-29	68%lo	0	68%lo
2020-06-18	2020-06-29	95%hi	31.23424123318216	95%hi
2020-06-18	2020-06-29	95%lo	0	95%lo
2020-06-18	2020-06-29	exp	7.902149383652652	exp
2020-06-18	2020-06-30	68%hi	20.136682465406988	68%hi
2020-06-18	2020-06-30	68%lo	0	68%lo
2020-06-18	2020-06-30	95%hi	31.795726511781883	95%hi
2020-06-18	2020-06-30	95%lo	0	95%lo
2020-06-18	2020-06-30	exp	7.9994497685211465	exp
2020-06-18	2020-07-01	68%hi	20.5335841484016	68%hi
2020-06-18	2020-07-01	68%lo	0	68%lo
2020-06-18	2020-07-01	95%hi	32.626353414924345	95%hi
2020-06-18	2020-07-01	95%lo	0	95%lo
2020-06-18	2020-07-01	exp	7.945037243373841	exp
2020-06-18	2020-07-02	68%hi	21.066583202549396	68%hi
2020-06-18	2020-07-02	68%lo	0	68%lo
2020-06-18	2020-07-02	95%hi	33.57729052369455	95%hi
2020-06-18	2020-07-02	95%lo	0	95%lo
2020-06-18	2020-07-02	exp	8.043176395740531	exp
2020-06-18	2020-07-03	68%hi	21.54884837278354	68%hi
2020-06-18	2020-07-03	68%lo	0	68%lo
2020-06-18	2020-07-03	95%hi	34.46348128643133	95%hi
2020-06-18	2020-07-03	95%lo	0	95%lo
2020-06-18	2020-07-03	exp	8.105188154422148	exp
2020-06-25	2020-06-25	68%hi	11.951826646019303	68%hi
2020-06-25	2020-06-25	68%lo	10.660408316970173	68%lo
2020-06-25	2020-06-25	95%hi	12.883239155474323	95%hi
2020-06-25	2020-06-25	95%lo	10.660408316970173	95%lo
2020-06-25	2020-06-25	exp	11	exp
2020-06-25	2020-06-26	68%hi	14.65499363620884	68%hi
2020-06-25	2020-06-26	68%lo	7.456866642524711	68%lo
2020-06-25	2020-06-26	95%hi	18.323025588832277	95%hi
2020-06-25	2020-06-26	95%lo	4.733515442088718	95%lo
2020-06-25	2020-06-26	exp	10.853619173144724	exp
2020-06-25	2020-06-27	68%hi	15.697695017169972	68%hi
2020-06-25	2020-06-27	68%lo	5.969212673301218	68%lo
2020-06-25	2020-06-27	95%hi	20.50649154411344	95%hi
2020-06-25	2020-06-27	95%lo	2.1178124705395867	95%lo
2020-06-25	2020-06-27	exp	10.709175027570836	exp
2020-06-25	2020-06-28	68%hi	16.75319652314068	68%hi
2020-06-25	2020-06-28	68%lo	5.0309890573035805	68%lo
2020-06-25	2020-06-28	95%hi	22.44039964873045	95%hi
2020-06-25	2020-06-28	95%lo	0.3140064112947467	95%lo
2020-06-25	2020-06-28	exp	10.850835193802647	exp
2020-06-25	2020-06-29	68%hi	17.52326785323683	68%hi
2020-06-25	2020-06-29	68%lo	4.179064279874336	68%lo
2020-06-25	2020-06-29	95%hi	23.952902809258923	95%hi
2020-06-25	2020-06-29	95%lo	0	95%lo
2020-06-25	2020-06-29	exp	10.848710224063305	exp
2020-06-25	2020-06-30	68%hi	20.91790665376407	68%hi
2020-06-25	2020-06-30	68%lo	3.196932596196911	68%lo
2020-06-25	2020-06-30	95%hi	30.17661130782234	95%hi
2020-06-25	2020-06-30	95%lo	0	95%lo
2020-06-25	2020-06-30	exp	11.340501743909728	exp
2020-06-25	2020-07-01	68%hi	21.539267736364646	68%hi
2020-06-25	2020-07-01	68%lo	2.040098674810716	68%lo
2020-06-25	2020-07-01	95%hi	31.422992904496354	95%hi
2020-06-25	2020-07-01	95%lo	0	95%lo
2020-06-25	2020-07-01	exp	11.314791403286966	exp
2020-06-25	2020-07-02	68%hi	22.067940312022714	68%hi
2020-06-25	2020-07-02	68%lo	1.2689274459907223	68%lo
2020-06-25	2020-07-02	95%hi	32.342493480910214	95%hi
2020-06-25	2020-07-02	95%lo	0	95%lo
2020-06-25	2020-07-02	exp	11.436649900027799	exp
2020-06-25	2020-07-03	68%hi	22.710518097862455	68%hi
2020-06-25	2020-07-03	68%lo	0.45336723436791004	68%lo
2020-06-25	2020-07-03	95%hi	33.52272330357205	95%hi
2020-06-25	2020-07-03	95%lo	0	95%lo
2020-06-25	2020-07-03	exp	11.522921878222204	exp
2020-06-25	2020-07-04	68%hi	23.320864487408382	68%hi
2020-06-25	2020-07-04	68%lo	0	68%lo
2020-06-25	2020-07-04	95%hi	34.64027143267258	95%hi
2020-06-25	2020-07-04	95%lo	0	95%lo
2020-06-25	2020-07-04	exp	11.608682787745169	exp
2020-06-25	2020-07-05	68%hi	23.89858474363121	68%hi
2020-06-25	2020-07-05	68%lo	0	68%lo
2020-06-25	2020-07-05	95%hi	35.70031842998806	95%hi
2020-06-25	2020-07-05	95%lo	0	95%lo
2020-06-25	2020-07-05	exp	11.687746007836362	exp
2020-06-25	2020-07-06	68%hi	24.354797316805403	68%hi
2020-06-25	2020-07-06	68%lo	0	68%lo
2020-06-25	2020-07-06	95%hi	36.61720710119444	95%hi
2020-06-25	2020-07-06	95%lo	0	95%lo
2020-06-25	2020-07-06	exp	11.667859160233492	exp
2020-06-25	2020-07-07	68%hi	24.500503036646176	68%hi
2020-06-25	2020-07-07	68%lo	0	68%lo
2020-06-25	2020-07-07	95%hi	36.77042427857131	95%hi
2020-06-25	2020-07-07	95%lo	0	95%lo
2020-06-25	2020-07-07	exp	11.800938752454492	exp
2020-06-25	2020-07-08	68%hi	25.098804863659417	68%hi
2020-06-25	2020-07-08	68%lo	0	68%lo
2020-06-25	2020-07-08	95%hi	37.78817416768103	95%hi
2020-06-25	2020-07-08	95%lo	0	95%lo
2020-06-25	2020-07-08	exp	11.965538729142581	exp
2020-06-25	2020-07-09	68%hi	25.485558948488457	68%hi
2020-06-25	2020-07-09	68%lo	0	68%lo
2020-06-25	2020-07-09	95%hi	38.57999019512283	95%hi
2020-06-25	2020-07-09	95%lo	0	95%lo
2020-06-25	2020-07-09	exp	11.933583487998824	exp
2020-07-02	2020-07-02	68%hi	7.7258500716783685	68%hi
2020-07-02	2020-07-02	68%lo	6.78017525198807	68%lo
2020-07-02	2020-07-02	95%hi	8.429700138540728	95%hi
2020-07-02	2020-07-02	95%lo	6.78017525198807	95%lo
2020-07-02	2020-07-02	exp	6.999999999999999	exp
2020-07-02	2020-07-03	68%hi	11.098454808185153	68%hi
2020-07-02	2020-07-03	68%lo	3.8014174880598226	68%lo
2020-07-02	2020-07-03	95%hi	14.743359243376283	95%hi
2020-07-02	2020-07-03	95%lo	0.8779838994167033	95%lo
2020-07-02	2020-07-03	exp	7.309470698475431	exp
2020-07-02	2020-07-04	68%hi	12.620177194079243	68%hi
2020-07-02	2020-07-04	68%lo	2.548214779935768	68%lo
2020-07-02	2020-07-04	95%hi	17.493914727937778	95%hi
2020-07-02	2020-07-04	95%lo	0	95%lo
2020-07-02	2020-07-04	exp	7.551703388542798	exp
2020-07-02	2020-07-05	68%hi	14.160699291893959	68%hi
2020-07-02	2020-07-05	68%lo	2.0602474736983085	68%lo
2020-07-02	2020-07-05	95%hi	19.98232172534167	95%hi
2020-07-02	2020-07-05	95%lo	0	95%lo
2020-07-02	2020-07-05	exp	8.105420655422192	exp
2020-07-02	2020-07-06	68%hi	15.484073779045328	68%hi
2020-07-02	2020-07-06	68%lo	1.71340037310327	68%lo
2020-07-02	2020-07-06	95%hi	22.10830092071007	95%hi
2020-07-02	2020-07-06	95%lo	0	95%lo
2020-07-02	2020-07-06	exp	8.593346502557884	exp
2020-07-02	2020-07-07	68%hi	18.40502432793374	68%hi
2020-07-02	2020-07-07	68%lo	0.9508718387576343	68%lo
2020-07-02	2020-07-07	95%hi	27.38140637779563	95%hi
2020-07-02	2020-07-07	95%lo	0	95%lo
2020-07-02	2020-07-07	exp	9.081849094193757	exp
2020-07-02	2020-07-08	68%hi	19.663594860970576	68%hi
2020-07-02	2020-07-08	68%lo	0.2610236071009382	68%lo
2020-07-02	2020-07-08	95%hi	29.325360211303632	95%hi
2020-07-02	2020-07-08	95%lo	0	95%lo
2020-07-02	2020-07-08	exp	9.628465785341625	exp
2020-07-02	2020-07-09	68%hi	20.612584270247098	68%hi
2020-07-02	2020-07-09	68%lo	0	68%lo
2020-07-02	2020-07-09	95%hi	30.77017770902792	95%hi
2020-07-02	2020-07-09	95%lo	0	95%lo
2020-07-02	2020-07-09	exp	10.061541812287905	exp
2020-07-02	2020-07-10	68%hi	21.735471832482304	68%hi
2020-07-02	2020-07-10	68%lo	0	68%lo
2020-07-02	2020-07-10	95%hi	32.48907307395118	95%hi
2020-07-02	2020-07-10	95%lo	0	95%lo
2020-07-02	2020-07-10	exp	10.565578686116636	exp
2020-07-02	2020-07-11	68%hi	22.943273630435883	68%hi
2020-07-02	2020-07-11	68%lo	0	68%lo
2020-07-02	2020-07-11	95%hi	34.26251918954081	95%hi
2020-07-02	2020-07-11	95%lo	0	95%lo
2020-07-02	2020-07-11	exp	11.18621722467038	exp
2020-07-02	2020-07-12	68%hi	23.95506018167266	68%hi
2020-07-02	2020-07-12	68%lo	0	68%lo
2020-07-02	2020-07-12	95%hi	35.8143835457826	95%hi
2020-07-02	2020-07-12	95%lo	0	95%lo
2020-07-02	2020-07-12	exp	11.637524523459833	exp
2020-07-02	2020-07-13	68%hi	25.07607769337758	68%hi
2020-07-02	2020-07-13	68%lo	0	68%lo
2020-07-02	2020-07-13	95%hi	37.4545946070867	95%hi
2020-07-02	2020-07-13	95%lo	0	95%lo
2020-07-02	2020-07-13	exp	12.219878100254965	exp
2020-07-02	2020-07-14	68%hi	25.884014819827303	68%hi
2020-07-02	2020-07-14	68%lo	0	68%lo
2020-07-02	2020-07-14	95%hi	38.435614221261616	95%hi
2020-07-02	2020-07-14	95%lo	0	95%lo
2020-07-02	2020-07-14	exp	12.846326630535744	exp
2020-07-02	2020-07-15	68%hi	27.0842307909406	68%hi
2020-07-02	2020-07-15	68%lo	0	68%lo
2020-07-02	2020-07-15	95%hi	40.114143616016044	95%hi
2020-07-02	2020-07-15	95%lo	0	95%lo
2020-07-02	2020-07-15	exp	13.5503189316045	exp
2020-07-02	2020-07-16	68%hi	28.16172380829348	68%hi
2020-07-02	2020-07-16	68%lo	0.1480523341775939	68%lo
2020-07-02	2020-07-16	95%hi	41.65694214649031	95%hi
2020-07-02	2020-07-16	95%lo	0	95%lo
2020-07-02	2020-07-16	exp	14.145197791622362	exp
2020-07-09	2020-07-09	68%hi	12.810180342593648	68%hi
2020-07-09	2020-07-09	68%lo	11.638345602868426	68%lo
2020-07-09	2020-07-09	95%hi	13.592324415751778	95%hi
2020-07-09	2020-07-09	95%lo	11.638345602868426	95%lo
2020-07-09	2020-07-09	exp	12	exp
2020-07-09	2020-07-10	68%hi	16.072037403300918	68%hi
2020-07-09	2020-07-10	68%lo	8.799135870489163	68%lo
2020-07-09	2020-07-10	95%hi	19.665435840228014	95%hi
2020-07-09	2020-07-10	95%lo	6.012866337373552	95%lo
2020-07-09	2020-07-10	exp	12.33399894803695	exp
2020-07-09	2020-07-11	68%hi	17.665838905522985	68%hi
2020-07-09	2020-07-11	68%lo	7.742358705176863	68%lo
2020-07-09	2020-07-11	95%hi	22.437919948258976	95%hi
2020-07-09	2020-07-11	95%lo	3.753411166354727	95%lo
2020-07-09	2020-07-11	exp	12.700623567609517	exp
2020-07-09	2020-07-12	68%hi	18.949937921998476	68%hi
2020-07-09	2020-07-12	68%lo	7.133368160657057	68%lo
2020-07-09	2020-07-12	95%hi	24.63170708221811	95%hi
2020-07-09	2020-07-12	95%lo	2.0097196838083686	95%lo
2020-07-09	2020-07-12	exp	13.037782445686194	exp
2020-07-09	2020-07-13	68%hi	20.225178560475197	68%hi
2020-07-09	2020-07-13	68%lo	6.806375358424509	68%lo
2020-07-09	2020-07-13	95%hi	26.677068004118215	95%hi
2020-07-09	2020-07-13	95%lo	0.6853741317900433	95%lo
2020-07-09	2020-07-13	exp	13.511497175122203	exp
2020-07-09	2020-07-14	68%hi	23.469074289868537	68%hi
2020-07-09	2020-07-14	68%lo	5.900008552975285	68%lo
2020-07-09	2020-07-14	95%hi	32.426732158761816	95%hi
2020-07-09	2020-07-14	95%lo	0	95%lo
2020-07-09	2020-07-14	exp	14.156556619117286	exp
2020-07-09	2020-07-15	68%hi	24.61283887648072	68%hi
2020-07-09	2020-07-15	68%lo	5.069627748198324	68%lo
2020-07-09	2020-07-15	95%hi	34.245872958315154	95%hi
2020-07-09	2020-07-15	95%lo	0	95%lo
2020-07-09	2020-07-15	exp	14.599049192406229	exp
2020-07-09	2020-07-16	68%hi	25.335136535413074	68%hi
2020-07-09	2020-07-16	68%lo	4.269811623673219	68%lo
2020-07-09	2020-07-16	95%hi	35.43776241298806	95%hi
2020-07-09	2020-07-16	95%lo	0	95%lo
2020-07-09	2020-07-16	exp	14.833611364972638	exp
2020-07-09	2020-07-17	68%hi	26.2181861364925	68%hi
2020-07-09	2020-07-17	68%lo	3.997728158914885	68%lo
2020-07-09	2020-07-17	95%hi	36.9023858415495	95%hi
2020-07-09	2020-07-17	95%lo	0	95%lo
2020-07-09	2020-07-17	exp	15.113156071045934	exp
2020-07-09	2020-07-18	68%hi	27.034433837251974	68%hi
2020-07-09	2020-07-18	68%lo	3.717248126086295	68%lo
2020-07-09	2020-07-18	95%hi	38.267605370974934	95%hi
2020-07-09	2020-07-18	95%lo	0	95%lo
2020-07-09	2020-07-18	exp	15.359959268420976	exp
2020-07-09	2020-07-19	68%hi	27.872897085764347	68%hi
2020-07-09	2020-07-19	68%lo	3.4769222943740203	68%lo
2020-07-09	2020-07-19	95%hi	39.627681799131594	95%hi
2020-07-09	2020-07-19	95%lo	0	95%lo
2020-07-09	2020-07-19	exp	15.657588041294613	exp
2020-07-09	2020-07-20	68%hi	28.677504748465758	68%hi
2020-07-09	2020-07-20	68%lo	3.2521901120620242	68%lo
2020-07-09	2020-07-20	95%hi	40.9303443666178	95%hi
2020-07-09	2020-07-20	95%lo	0	95%lo
2020-07-09	2020-07-20	exp	15.946022576124204	exp
2020-07-09	2020-07-21	68%hi	28.998148292859987	68%hi
2020-07-09	2020-07-21	68%lo	3.1334107226528456	68%lo
2020-07-09	2020-07-21	95%hi	41.36356608077783	95%hi
2020-07-09	2020-07-21	95%lo	0	95%lo
2020-07-09	2020-07-21	exp	16.150038758306465	exp
2020-07-09	2020-07-22	68%hi	29.76135327339808	68%hi
2020-07-09	2020-07-22	68%lo	3.0861790508168845	68%lo
2020-07-09	2020-07-22	95%hi	42.57482656306404	95%hi
2020-07-09	2020-07-22	95%lo	0	95%lo
2020-07-09	2020-07-22	exp	16.44913031209362	exp
2020-07-09	2020-07-23	68%hi	30.399612599576642	68%hi
2020-07-09	2020-07-23	68%lo	2.9239139707512702	68%lo
2020-07-09	2020-07-23	95%hi	43.64559390872556	95%hi
2020-07-09	2020-07-23	95%lo	0	95%lo
2020-07-09	2020-07-23	exp	16.63961509735376	exp
2020-07-16	2020-07-16	68%hi	11.50410646968603	68%hi
2020-07-16	2020-07-16	68%lo	10.651072725201105	68%lo
2020-07-16	2020-07-16	95%hi	11.98743423111507	95%hi
2020-07-16	2020-07-16	95%lo	10.651072725201105	95%lo
2020-07-16	2020-07-16	exp	11	exp
2020-07-16	2020-07-17	68%hi	14.516539171295733	68%hi
2020-07-16	2020-07-17	68%lo	7.548485776878412	68%lo
2020-07-16	2020-07-17	95%hi	17.860168322597943	95%hi
2020-07-16	2020-07-17	95%lo	4.625268513736372	95%lo
2020-07-16	2020-07-17	exp	11.032748080154128	exp
2020-07-16	2020-07-18	68%hi	16.08856481993074	68%hi
2020-07-16	2020-07-18	68%lo	6.6379505632994835	68%lo
2020-07-16	2020-07-18	95%hi	20.62362858362544	95%hi
2020-07-16	2020-07-18	95%lo	2.2797628438910404	95%lo
2020-07-16	2020-07-18	exp	11.363542288682632	exp
2020-07-16	2020-07-19	68%hi	17.371624407921818	68%hi
2020-07-16	2020-07-19	68%lo	6.01065272780255	68%lo
2020-07-16	2020-07-19	95%hi	22.8234531788747	95%hi
2020-07-16	2020-07-19	95%lo	0.5570569410500834	95%lo
2020-07-16	2020-07-19	exp	11.691481213561799	exp
2020-07-16	2020-07-20	68%hi	18.52030316378491	68%hi
2020-07-16	2020-07-20	68%lo	5.545035544279188	68%lo
2020-07-16	2020-07-20	95%hi	24.746770982771515	95%hi
2020-07-16	2020-07-20	95%lo	0	95%lo
2020-07-16	2020-07-20	exp	12.033078958511252	exp
2020-07-16	2020-07-21	68%hi	20.960284626661362	68%hi
2020-07-16	2020-07-21	68%lo	4.569907468350985	68%lo
2020-07-16	2020-07-21	95%hi	28.998131980130303	95%hi
2020-07-16	2020-07-21	95%lo	0	95%lo
2020-07-16	2020-07-21	exp	12.584538691589916	exp
2020-07-16	2020-07-22	68%hi	21.953007296492366	68%hi
2020-07-16	2020-07-22	68%lo	3.8549917190081935	68%lo
2020-07-16	2020-07-22	95%hi	30.63572726348989	95%hi
2020-07-16	2020-07-22	95%lo	0	95%lo
2020-07-16	2020-07-22	exp	12.905118049235345	exp
2020-07-16	2020-07-23	68%hi	22.821839279529243	68%hi
2020-07-16	2020-07-23	68%lo	3.650757279280235	68%lo
2020-07-16	2020-07-23	95%hi	32.00423107077744	95%hi
2020-07-16	2020-07-23	95%lo	0	95%lo
2020-07-16	2020-07-23	exp	13.253140657306002	exp
2020-07-16	2020-07-24	68%hi	23.673619879317965	68%hi
2020-07-16	2020-07-24	68%lo	3.3758315389392113	68%lo
2020-07-16	2020-07-24	95%hi	33.411096879915355	95%hi
2020-07-16	2020-07-24	95%lo	0	95%lo
2020-07-16	2020-07-24	exp	13.52623744908479	exp
2020-07-16	2020-07-25	68%hi	24.567843693975306	68%hi
2020-07-16	2020-07-25	68%lo	3.1784793942698304	68%lo
2020-07-16	2020-07-25	95%hi	34.82854676346877	95%hi
2020-07-16	2020-07-25	95%lo	0	95%lo
2020-07-16	2020-07-25	exp	13.874925533183866	exp
2020-07-16	2020-07-26	68%hi	25.501075944244626	68%hi
2020-07-16	2020-07-26	68%lo	3.0758661877988214	68%lo
2020-07-16	2020-07-26	95%hi	36.25819461632298	95%hi
2020-07-16	2020-07-26	95%lo	0	95%lo
2020-07-16	2020-07-26	exp	14.29051222531255	exp
2020-07-16	2020-07-27	68%hi	26.47327863028724	68%hi
2020-07-16	2020-07-27	68%lo	3.059461377673818	68%lo
2020-07-16	2020-07-27	95%hi	37.704081076783865	95%hi
2020-07-16	2020-07-27	95%lo	0	95%lo
2020-07-16	2020-07-27	exp	14.768712138646643	exp
2020-07-16	2020-07-28	68%hi	27.121935557251163	68%hi
2020-07-16	2020-07-28	68%lo	3.15862549470906	68%lo
2020-07-16	2020-07-28	95%hi	38.581117455446496	95%hi
2020-07-16	2020-07-28	95%lo	0	95%lo
2020-07-16	2020-07-28	exp	15.17915498217318	exp
2020-07-16	2020-07-29	68%hi	27.936527455833737	68%hi
2020-07-16	2020-07-29	68%lo	3.146318897237693	68%lo
2020-07-16	2020-07-29	95%hi	39.82657320371316	95%hi
2020-07-16	2020-07-29	95%lo	0	95%lo
2020-07-16	2020-07-29	exp	15.54432386064235	exp
2020-07-16	2020-07-30	68%hi	28.82323745033938	68%hi
2020-07-16	2020-07-30	68%lo	3.166509913580498	68%lo
2020-07-16	2020-07-30	95%hi	41.12827775733169	95%hi
2020-07-16	2020-07-30	95%lo	0	95%lo
2020-07-16	2020-07-30	exp	15.998116230277287	exp
2020-07-23	2020-07-23	68%hi	15.579546079311605	68%hi
2020-07-23	2020-07-23	68%lo	14.613190311717927	68%lo
2020-07-23	2020-07-23	95%hi	16.134180717962344	95%hi
2020-07-23	2020-07-23	95%lo	14.613190311717927	95%lo
2020-07-23	2020-07-23	exp	15	exp
2020-07-23	2020-07-24	68%hi	18.551800182786664	68%hi
2020-07-23	2020-07-24	68%lo	11.59707055523051	68%lo
2020-07-23	2020-07-24	95%hi	21.88711867840042	95%hi
2020-07-23	2020-07-24	95%lo	8.721258491138578	95%lo
2020-07-23	2020-07-24	exp	15.075348500327015	exp
2020-07-23	2020-07-25	68%hi	19.915334931687035	68%hi
2020-07-23	2020-07-25	68%lo	10.54921322706789	68%lo
2020-07-23	2020-07-25	95%hi	24.40768680710685	95%hi
2020-07-23	2020-07-25	95%lo	6.225586839308427	95%lo
2020-07-23	2020-07-25	exp	15.233322252671526	exp
2020-07-23	2020-07-26	68%hi	21.353065259275628	68%hi
2020-07-23	2020-07-26	68%lo	10.132663099433461	68%lo
2020-07-23	2020-07-26	95%hi	26.735016248890716	95%hi
2020-07-23	2020-07-26	95%lo	4.744085029233622	95%lo
2020-07-23	2020-07-26	exp	15.744059684228139	exp
2020-07-23	2020-07-27	68%hi	22.81134655677344	68%hi
2020-07-23	2020-07-27	68%lo	10.025106920052771	68%lo
2020-07-23	2020-07-27	95%hi	28.944419984471903	95%hi
2020-07-23	2020-07-27	95%lo	3.884513065778563	95%lo
2020-07-23	2020-07-27	exp	16.419581421243493	exp
2020-07-23	2020-07-28	68%hi	25.383469795117918	68%hi
2020-07-23	2020-07-28	68%lo	8.961150507241136	68%lo
2020-07-23	2020-07-28	95%hi	33.47318787312776	95%hi
2020-07-23	2020-07-28	95%lo	2.1571035443551203	95%lo
2020-07-23	2020-07-28	exp	16.94897580451909	exp
2020-07-23	2020-07-29	68%hi	26.283786722258434	68%hi
2020-07-23	2020-07-29	68%lo	8.11102985359642	68%lo
2020-07-23	2020-07-29	95%hi	34.99471862986524	95%hi
2020-07-23	2020-07-29	95%lo	0.462792490339341	95%lo
2020-07-23	2020-07-29	exp	17.201243286290072	exp
2020-07-23	2020-07-30	68%hi	27.173220792883477	68%hi
2020-07-23	2020-07-30	68%lo	7.99739813344317	68%lo
2020-07-23	2020-07-30	95%hi	36.34601257765018	95%hi
2020-07-23	2020-07-30	95%lo	0	95%lo
2020-07-23	2020-07-30	exp	17.60892155431957	exp
2020-07-23	2020-07-31	68%hi	28.019768669546064	68%hi
2020-07-23	2020-07-31	68%lo	7.771130231619985	68%lo
2020-07-23	2020-07-31	95%hi	37.72469690555472	95%hi
2020-07-23	2020-07-31	95%lo	0	95%lo
2020-07-23	2020-07-31	exp	17.900144769297007	exp
2020-07-23	2020-08-01	68%hi	28.839849890028724	68%hi
2020-07-23	2020-08-01	68%lo	7.545241006620605	68%lo
2020-07-23	2020-08-01	95%hi	39.04530186152829	95%hi
2020-07-23	2020-08-01	95%lo	0	95%lo
2020-07-23	2020-08-01	exp	18.197786660324564	exp
2020-07-23	2020-08-02	68%hi	29.75613183250399	68%hi
2020-07-23	2020-08-02	68%lo	7.4709832127150815	68%lo
2020-07-23	2020-08-02	95%hi	40.43543795617059	95%hi
2020-07-23	2020-08-02	95%lo	0	95%lo
2020-07-23	2020-08-02	exp	18.619372059795932	exp
2020-07-23	2020-08-03	68%hi	30.519365586979177	68%hi
2020-07-23	2020-08-03	68%lo	7.291591931706401	68%lo
2020-07-23	2020-08-03	95%hi	41.64947448122054	95%hi
2020-07-23	2020-08-03	95%lo	0	95%lo
2020-07-23	2020-08-03	exp	18.91189027081856	exp
2020-07-23	2020-08-04	68%hi	30.958561009192408	68%hi
2020-07-23	2020-08-04	68%lo	7.280722846099843	68%lo
2020-07-23	2020-08-04	95%hi	42.26063667864713	95%hi
2020-07-23	2020-08-04	95%lo	0	95%lo
2020-07-23	2020-08-04	exp	19.17164170364724	exp
2020-07-23	2020-08-05	68%hi	31.62861383427129	68%hi
2020-07-23	2020-08-05	68%lo	7.186561906435067	68%lo
2020-07-23	2020-08-05	95%hi	43.33947762564306	95%hi
2020-07-23	2020-08-05	95%lo	0	95%lo
2020-07-23	2020-08-05	exp	19.414821691431502	exp
2020-07-23	2020-08-06	68%hi	32.193930745874106	68%hi
2020-07-23	2020-08-06	68%lo	6.9301068174609455	68%lo
2020-07-23	2020-08-06	95%hi	44.29768257160381	95%hi
2020-07-23	2020-08-06	95%lo	0	95%lo
2020-07-23	2020-08-06	exp	19.569831591957787	exp
2020-07-30	2020-07-30	68%hi	18.59772717666274	68%hi
2020-07-30	2020-07-30	68%lo	17.399674378070255	68%lo
2020-07-30	2020-07-30	95%hi	19.1689521566191	95%hi
2020-07-30	2020-07-30	95%lo	16.884547495218253	95%lo
2020-07-30	2020-07-30	exp	18	exp
2020-07-30	2020-07-31	68%hi	21.6510969755149	68%hi
2020-07-30	2020-07-31	68%lo	14.696206146513308	68%lo
2020-07-30	2020-07-31	95%hi	24.985009661939735	95%hi
2020-07-30	2020-07-31	95%lo	11.354069058726747	95%lo
2020-07-30	2020-07-31	exp	18.175124313867	exp
2020-07-30	2020-08-01	68%hi	22.92114981469804	68%hi
2020-07-30	2020-08-01	68%lo	13.571548802408493	68%lo
2020-07-30	2020-08-01	95%hi	27.403960714708692	95%hi
2020-07-30	2020-08-01	95%lo	9.0794711932514	95%lo
2020-07-30	2020-08-01	exp	18.248007461714366	exp
2020-07-30	2020-08-02	68%hi	23.619220552577698	68%hi
2020-07-30	2020-08-02	68%lo	12.428940386559361	68%lo
2020-07-30	2020-08-02	95%hi	28.984982322358576	95%hi
2020-07-30	2020-08-02	95%lo	7.052813304083008	95%lo
2020-07-30	2020-08-02	exp	18.025933838390237	exp
2020-07-30	2020-08-03	68%hi	24.030230245282347	68%hi
2020-07-30	2020-08-03	68%lo	11.285450749642388	68%lo
2020-07-30	2020-08-03	95%hi	30.14155799314998	95%hi
2020-07-30	2020-08-03	95%lo	5.16259978093372	95%lo
2020-07-30	2020-08-03	exp	17.659899395983928	exp
2020-07-30	2020-08-04	68%hi	28.34023242081262	68%hi
2020-07-30	2020-08-04	68%lo	11.429080377426162	68%lo
2020-07-30	2020-08-04	95%hi	36.441850403687845	95%hi
2020-07-30	2020-08-04	95%lo	3.445629568397681	95%lo
2020-07-30	2020-08-04	exp	19.88996046628799	exp
2020-07-30	2020-08-05	68%hi	29.265352830443053	68%hi
2020-07-30	2020-08-05	68%lo	11.073885599771064	68%lo
2020-07-30	2020-08-05	95%hi	37.979757081212334	95%hi
2020-07-30	2020-08-05	95%lo	2.326317694937769	95%lo
2020-07-30	2020-08-05	exp	20.17554858934167	exp
2020-07-30	2020-08-06	68%hi	29.8496530936396	68%hi
2020-07-30	2020-08-06	68%lo	10.715717599007355	68%lo
2020-07-30	2020-08-06	95%hi	39.015366376144925	95%hi
2020-07-30	2020-08-06	95%lo	1.5019040878257393	95%lo
2020-07-30	2020-08-06	exp	20.28901460868084	exp
2020-07-30	2020-08-07	68%hi	30.61084008478739	68%hi
2020-07-30	2020-08-07	68%lo	10.37865386573774	68%lo
2020-07-30	2020-08-07	95%hi	40.30190924385123	95%hi
2020-07-30	2020-08-07	95%lo	0.6484722757876149	95%lo
2020-07-30	2020-08-07	exp	20.501728807267114	exp
2020-07-30	2020-08-08	68%hi	31.591887222337277	68%hi
2020-07-30	2020-08-08	68%lo	10.32518410242821	68%lo
2020-07-30	2020-08-08	95%hi	41.77766658629135	95%hi
2020-07-30	2020-08-08	95%lo	0.09646408780022853	95%lo
2020-07-30	2020-08-08	exp	20.966195159800836	exp
2020-07-30	2020-08-09	68%hi	32.59354974115545	68%hi
2020-07-30	2020-08-09	68%lo	10.347714904500837	68%lo
2020-07-30	2020-08-09	95%hi	43.24742087168729	95%hi
2020-07-30	2020-08-09	95%lo	0	95%lo
2020-07-30	2020-08-09	exp	21.478987411239384	exp
2020-07-30	2020-08-10	68%hi	33.55554180571739	68%hi
2020-07-30	2020-08-10	68%lo	10.378141409671938	68%lo
2020-07-30	2020-08-10	95%hi	44.654649761730944	95%hi
2020-07-30	2020-08-10	95%lo	0	95%lo
2020-07-30	2020-08-10	exp	21.97590622589671	exp
2020-07-30	2020-08-11	68%hi	33.634762455406005	68%hi
2020-07-30	2020-08-11	68%lo	10.12499989554609	68%lo
2020-07-30	2020-08-11	95%hi	44.893262187857175	95%hi
2020-07-30	2020-08-11	95%lo	0	95%lo
2020-07-30	2020-08-11	exp	21.88906118674927	exp
2020-07-30	2020-08-12	68%hi	34.27752582600836	68%hi
2020-07-30	2020-08-12	68%lo	9.91961002281464	68%lo
2020-07-30	2020-08-12	95%hi	45.94142178714897	95%hi
2020-07-30	2020-08-12	95%lo	0	95%lo
2020-07-30	2020-08-12	exp	22.108397772092605	exp
2020-07-30	2020-08-13	68%hi	35.15575205618936	68%hi
2020-07-30	2020-08-13	68%lo	9.981693444657921	68%lo
2020-07-30	2020-08-13	95%hi	47.2096937956365	95%hi
2020-07-30	2020-08-13	95%lo	0	95%lo
2020-07-30	2020-08-13	exp	22.57920058660694	exp
2020-08-06	2020-08-06	68%hi	25.839133771713577	68%hi
2020-08-06	2020-08-06	68%lo	24.524291984912363	68%lo
2020-08-06	2020-08-06	95%hi	26.63810116299836	95%hi
2020-08-06	2020-08-06	95%lo	24.524291984912363	95%lo
2020-08-06	2020-08-06	exp	25	exp
2020-08-06	2020-08-07	68%hi	28.289330480594362	68%hi
2020-08-06	2020-08-07	68%lo	21.137631207288752	68%lo
2020-08-06	2020-08-07	95%hi	31.7113112303794	95%hi
2020-08-06	2020-08-07	95%lo	18.498559651247234	95%lo
2020-08-06	2020-08-07	exp	24.717267877825268	exp
2020-08-06	2020-08-08	68%hi	29.593793944300906	68%hi
2020-08-06	2020-08-08	68%lo	20.168442620650513	68%lo
2020-08-06	2020-08-08	95%hi	34.10630197468757	95%hi
2020-08-06	2020-08-08	95%lo	16.049477380852625	95%lo
2020-08-06	2020-08-08	exp	24.88520178277413	exp
2020-08-06	2020-08-09	68%hi	30.415027498764026	68%hi
2020-08-06	2020-08-09	68%lo	19.242354701105242	68%lo
2020-08-06	2020-08-09	95%hi	35.76543788377392	95%hi
2020-08-06	2020-08-09	95%lo	13.912952686333528	95%lo
2020-08-06	2020-08-09	exp	24.833071364818846	exp
2020-08-06	2020-08-10	68%hi	31.728220052293704	68%hi
2020-08-06	2020-08-10	68%lo	19.08024675540322	68%lo
2020-08-06	2020-08-10	95%hi	37.78596912457483	95%hi
2020-08-06	2020-08-10	95%lo	12.996169403050043	95%lo
2020-08-06	2020-08-10	exp	25.408911429271015	exp
2020-08-06	2020-08-11	68%hi	34.54249134646804	68%hi
2020-08-06	2020-08-11	68%lo	17.525729520435647	68%lo
2020-08-06	2020-08-11	95%hi	43.08810004653313	95%hi
2020-08-06	2020-08-11	95%lo	10.816361019603798	95%lo
2020-08-06	2020-08-11	exp	25.61508747163403	exp
2020-08-06	2020-08-12	68%hi	35.100356802823214	68%hi
2020-08-06	2020-08-12	68%lo	16.00223903037126	68%lo
2020-08-06	2020-08-12	95%hi	44.227547559418376	95%hi
2020-08-06	2020-08-12	95%lo	8.672140915918666	95%lo
2020-08-06	2020-08-12	exp	25.565401414988973	exp
2020-08-06	2020-08-13	68%hi	35.63933950433079	68%hi
2020-08-06	2020-08-13	68%lo	15.682969370512229	68%lo
2020-08-06	2020-08-13	95%hi	45.14232597458367	95%hi
2020-08-06	2020-08-13	95%lo	6.907106736136408	95%lo
2020-08-06	2020-08-13	exp	25.71258068785821	exp
2020-08-06	2020-08-14	68%hi	36.2206237108736	68%hi
2020-08-06	2020-08-14	68%lo	15.298213305993707	68%lo
2020-08-06	2020-08-14	95%hi	46.22045944690607	95%hi
2020-08-06	2020-08-14	95%lo	5.1578475831337105	95%lo
2020-08-06	2020-08-14	exp	25.774718925376217	exp
2020-08-06	2020-08-15	68%hi	36.66046826952606	68%hi
2020-08-06	2020-08-15	68%lo	14.759570885617435	68%lo
2020-08-06	2020-08-15	95%hi	47.1275939896961	95%hi
2020-08-06	2020-08-15	95%lo	4.117758116307737	95%lo
2020-08-06	2020-08-15	exp	25.726229618454646	exp
2020-08-06	2020-08-16	68%hi	37.40416788010114	68%hi
2020-08-06	2020-08-16	68%lo	14.576602186793675	68%lo
2020-08-06	2020-08-16	95%hi	48.313742565858576	95%hi
2020-08-06	2020-08-16	95%lo	3.5613503603620202	95%lo
2020-08-06	2020-08-16	exp	26.007495722218103	exp
2020-08-06	2020-08-17	68%hi	38.18706909394922	68%hi
2020-08-06	2020-08-17	68%lo	14.478238750547428	68%lo
2020-08-06	2020-08-17	95%hi	49.5173488185914	95%hi
2020-08-06	2020-08-17	95%lo	3.0463354852997533	95%lo
2020-08-06	2020-08-17	exp	26.35064874605759	exp
2020-08-06	2020-08-18	68%hi	38.360275243892744	68%hi
2020-08-06	2020-08-18	68%lo	14.423250707824693	68%lo
2020-08-06	2020-08-18	95%hi	49.719512646858234	95%hi
2020-08-06	2020-08-18	95%lo	2.584562398613887	95%lo
2020-08-06	2020-08-18	exp	26.495422551982603	exp
2020-08-06	2020-08-19	68%hi	39.07060720104943	68%hi
2020-08-06	2020-08-19	68%lo	14.508481748344947	68%lo
2020-08-06	2020-08-19	95%hi	50.81104927779314	95%hi
2020-08-06	2020-08-19	95%lo	2.2912406130955887	95%lo
2020-08-06	2020-08-19	exp	26.807478034257205	exp
2020-08-06	2020-08-20	68%hi	39.32535301072727	68%hi
2020-08-06	2020-08-20	68%lo	13.996450893187934	68%lo
2020-08-06	2020-08-20	95%hi	51.43209934671458	95%hi
2020-08-06	2020-08-20	95%lo	1.5899053343462413	95%lo
2020-08-06	2020-08-20	exp	26.679512578198615	exp
2020-08-12	2020-08-12	68%hi	26.01713162029525	68%hi
2020-08-12	2020-08-12	68%lo	24.656551005468277	68%lo
2020-08-12	2020-08-12	95%hi	26.99168390736891	95%hi
2020-08-12	2020-08-12	95%lo	24.656551005468277	95%lo
2020-08-12	2020-08-12	exp	25	exp
2020-08-12	2020-08-13	68%hi	28.72562756626517	68%hi
2020-08-12	2020-08-13	68%lo	21.60017469595571	68%lo
2020-08-12	2020-08-13	95%hi	32.27460580685012	95%hi
2020-08-12	2020-08-13	95%lo	19.03443093910556	95%lo
2020-08-12	2020-08-13	exp	25.026392039128286	exp
2020-08-12	2020-08-14	68%hi	29.57491149604589	68%hi
2020-08-12	2020-08-14	68%lo	19.94129096493932	68%lo
2020-08-12	2020-08-14	95%hi	34.19515908423196	95%hi
2020-08-12	2020-08-14	95%lo	16.18064550480767	95%lo
2020-08-12	2020-08-14	exp	24.75940792670051	exp
2020-08-12	2020-08-15	68%hi	30.68813853910002	68%hi
2020-08-12	2020-08-15	68%lo	19.33715390058664	68%lo
2020-08-12	2020-08-15	95%hi	36.13220965218728	95%hi
2020-08-12	2020-08-15	95%lo	14.345236045341279	95%lo
2020-08-12	2020-08-15	exp	25.014122233767257	exp
2020-08-12	2020-08-16	68%hi	32.11770466223441	68%hi
2020-08-12	2020-08-16	68%lo	19.31661165322201	68%lo
2020-08-12	2020-08-16	95%hi	38.25730716858821	95%hi
2020-08-12	2020-08-16	95%lo	13.221880317194664	95%lo
2020-08-12	2020-08-16	exp	25.718808859067877	exp
2020-08-12	2020-08-17	68%hi	35.257966081332015	68%hi
2020-08-12	2020-08-17	68%lo	18.00267567338244	68%lo
2020-08-12	2020-08-17	95%hi	44.285156734603326	95%hi
2020-08-12	2020-08-17	95%lo	11.239065856239025	95%lo
2020-08-12	2020-08-17	exp	25.846188557495072	exp
2020-08-12	2020-08-18	68%hi	35.96886438968897	68%hi
2020-08-12	2020-08-18	68%lo	16.576844430447558	68%lo
2020-08-12	2020-08-18	95%hi	45.571704287193654	95%hi
2020-08-12	2020-08-18	95%lo	9.256794108388956	95%lo
2020-08-12	2020-08-18	exp	25.956348980855672	exp
2020-08-12	2020-08-19	68%hi	36.68983999788349	68%hi
2020-08-12	2020-08-19	68%lo	15.818246727785514	68%lo
2020-08-12	2020-08-19	95%hi	46.628602546185405	95%hi
2020-08-12	2020-08-19	95%lo	7.677814201953279	95%lo
2020-08-12	2020-08-19	exp	26.32666560055356	exp
2020-08-12	2020-08-20	68%hi	37.13743835368425	68%hi
2020-08-12	2020-08-20	68%lo	15.31432988952271	68%lo
2020-08-12	2020-08-20	95%hi	47.5697697105207	95%hi
2020-08-12	2020-08-20	95%lo	5.726781889219081	95%lo
2020-08-12	2020-08-20	exp	26.259028183921696	exp
2020-08-12	2020-08-21	68%hi	37.83190512472126	68%hi
2020-08-12	2020-08-21	68%lo	15.09331114439711	68%lo
2020-08-12	2020-08-21	95%hi	48.72846866181743	95%hi
2020-08-12	2020-08-21	95%lo	4.114815082174957	95%lo
2020-08-12	2020-08-21	exp	26.468793566548186	exp
2020-08-12	2020-08-22	68%hi	38.62667556891676	68%hi
2020-08-12	2020-08-22	68%lo	14.968259659303925	68%lo
2020-08-12	2020-08-22	95%hi	49.963087466750466	95%hi
2020-08-12	2020-08-22	95%lo	3.5013638930144317	95%lo
2020-08-12	2020-08-22	exp	26.80423918837893	exp
2020-08-12	2020-08-23	68%hi	39.43112217788977	68%hi
2020-08-12	2020-08-23	68%lo	14.896502717818176	68%lo
2020-08-12	2020-08-23	95%hi	51.18641316390147	95%hi
2020-08-12	2020-08-23	95%lo	3.088586379783152	95%lo
2020-08-12	2020-08-23	exp	27.171183197930286	exp
2020-08-12	2020-08-24	68%hi	39.82583502227507	68%hi
2020-08-12	2020-08-24	68%lo	15.088736690173606	68%lo
2020-08-12	2020-08-24	95%hi	51.5265690151502	95%hi
2020-08-12	2020-08-24	95%lo	2.887967486700937	95%lo
2020-08-12	2020-08-24	exp	27.622459594038112	exp
2020-08-12	2020-08-25	68%hi	40.68755776111318	68%hi
2020-08-12	2020-08-25	68%lo	15.343272947124312	68%lo
2020-08-12	2020-08-25	95%hi	52.76788144039956	95%hi
2020-08-12	2020-08-25	95%lo	2.7553458637054504	95%lo
2020-08-12	2020-08-25	exp	28.08772033339217	exp
2020-08-12	2020-08-26	68%hi	41.036743433914026	68%hi
2020-08-12	2020-08-26	68%lo	15.056683849722024	68%lo
2020-08-12	2020-08-26	95%hi	53.48235563539133	95%hi
2020-08-12	2020-08-26	95%lo	2.1575951267501203	95%lo
2020-08-12	2020-08-26	exp	28.055333232900207	exp
2020-08-19	2020-08-19	68%hi	20.76349451220518	68%hi
2020-08-19	2020-08-19	68%lo	19.450756350086856	68%lo
2020-08-19	2020-08-19	95%hi	21.49378853013694	95%hi
2020-08-19	2020-08-19	95%lo	19.450756350086856	95%lo
2020-08-19	2020-08-19	exp	20	exp
2020-08-19	2020-08-20	68%hi	23.943553071889532	68%hi
2020-08-19	2020-08-20	68%lo	16.652291247657843	68%lo
2020-08-19	2020-08-20	95%hi	27.438690496756823	95%hi
2020-08-19	2020-08-20	95%lo	13.62897512962132	95%lo
2020-08-19	2020-08-20	exp	20.299435932102686	exp
2020-08-19	2020-08-21	68%hi	25.5426810124596	68%hi
2020-08-19	2020-08-21	68%lo	15.853194140198124	68%lo
2020-08-19	2020-08-21	95%hi	30.18821854861974	95%hi
2020-08-19	2020-08-21	95%lo	11.215239553342133	95%lo
2020-08-19	2020-08-21	exp	20.699698499123592	exp
2020-08-19	2020-08-22	68%hi	27.38487789813012	68%hi
2020-08-19	2020-08-22	68%lo	15.851374182931242	68%lo
2020-08-19	2020-08-22	95%hi	32.91478144779994	95%hi
2020-08-19	2020-08-22	95%lo	10.310136770774639	95%lo
2020-08-19	2020-08-22	exp	21.620144763962905	exp
2020-08-19	2020-08-23	68%hi	29.073703657889606	68%hi
2020-08-19	2020-08-23	68%lo	15.982946236137963	68%lo
2020-08-19	2020-08-23	95%hi	35.35031170333369	95%hi
2020-08-19	2020-08-23	95%lo	9.693494473946938	95%lo
2020-08-19	2020-08-23	exp	22.530610587661254	exp
2020-08-19	2020-08-24	68%hi	32.588820430434644	68%hi
2020-08-19	2020-08-24	68%lo	15.062248225716345	68%lo
2020-08-19	2020-08-24	95%hi	41.22758782261237	95%hi
2020-08-19	2020-08-24	95%lo	8.113114264207308	95%lo
2020-08-19	2020-08-24	exp	23.578133031361308	exp
2020-08-19	2020-08-25	68%hi	34.14781033539012	68%hi
2020-08-19	2020-08-25	68%lo	14.818885635627332	68%lo
2020-08-19	2020-08-25	95%hi	43.40651513315133	95%hi
2020-08-19	2020-08-25	95%lo	6.645147370784194	95%lo
2020-08-19	2020-08-25	exp	24.489714173823206	exp
2020-08-19	2020-08-26	68%hi	35.06499432062258	68%hi
2020-08-19	2020-08-26	68%lo	14.806068176249699	68%lo
2020-08-19	2020-08-26	95%hi	44.74762683653047	95%hi
2020-08-19	2020-08-26	95%lo	4.977535939289442	95%lo
2020-08-19	2020-08-26	exp	24.964178676614207	exp
2020-08-19	2020-08-27	68%hi	36.38417546175587	68%hi
2020-08-19	2020-08-27	68%lo	15.062713225097387	68%lo
2020-08-19	2020-08-27	95%hi	46.5952843332605	95%hi
2020-08-19	2020-08-27	95%lo	4.71167117377829	95%lo
2020-08-19	2020-08-27	exp	25.731245474752154	exp
2020-08-19	2020-08-28	68%hi	37.799400153323155	68%hi
2020-08-19	2020-08-28	68%lo	15.437398389617842	68%lo
2020-08-19	2020-08-28	95%hi	48.507576559525994	95%hi
2020-08-19	2020-08-28	95%lo	4.677025291277381	95%lo
2020-08-19	2020-08-28	exp	26.62705350829914	exp
2020-08-19	2020-08-29	68%hi	39.02190115978712	68%hi
2020-08-19	2020-08-29	68%lo	15.677182504450307	68%lo
2020-08-19	2020-08-29	95%hi	50.199379510970005	95%hi
2020-08-19	2020-08-29	95%lo	4.4461135105147775	95%lo
2020-08-19	2020-08-29	exp	27.35905801681982	exp
2020-08-19	2020-08-30	68%hi	40.29435956412068	68%hi
2020-08-19	2020-08-30	68%lo	16.01653539421409	68%lo
2020-08-19	2020-08-30	95%hi	51.917328190691286	95%hi
2020-08-19	2020-08-30	95%lo	4.335065186119689	95%lo
2020-08-19	2020-08-30	exp	28.165829414306668	exp
2020-08-19	2020-08-31	68%hi	41.20807599777583	68%hi
2020-08-19	2020-08-31	68%lo	16.650288630309845	68%lo
2020-08-19	2020-08-31	95%hi	52.91627309302565	95%hi
2020-08-19	2020-08-31	95%lo	4.537845021178391	95%lo
2020-08-19	2020-08-31	exp	28.99042664302359	exp
2020-08-19	2020-09-01	68%hi	42.470667671594754	68%hi
2020-08-19	2020-09-01	68%lo	17.170782274921994	68%lo
2020-08-19	2020-09-01	95%hi	54.581570116622956	95%hi
2020-08-19	2020-09-01	95%lo	4.771332720527305	95%lo
2020-08-19	2020-09-01	exp	29.832137500424302	exp
2020-08-19	2020-09-02	68%hi	43.60177322607778	68%hi
2020-08-19	2020-09-02	68%lo	17.49105060518167	68%lo
2020-08-19	2020-09-02	95%hi	56.09984716197714	95%hi
2020-08-19	2020-09-02	95%lo	4.916180658680869	95%lo
2020-08-19	2020-09-02	exp	30.558570232311073	exp
2020-08-26	2020-08-26	68%hi	23.711891959926977	68%hi
2020-08-26	2020-08-26	68%lo	22.438742850513755	68%lo
2020-08-26	2020-08-26	95%hi	24.392374316255097	95%hi
2020-08-26	2020-08-26	95%lo	22.438742850513755	95%lo
2020-08-26	2020-08-26	exp	23	exp
2020-08-26	2020-08-27	68%hi	27.112438543393253	68%hi
2020-08-26	2020-08-27	68%lo	19.991843222522952	68%lo
2020-08-26	2020-08-27	95%hi	30.52521934172166	95%hi
2020-08-26	2020-08-27	95%lo	16.901925232093564	95%lo
2020-08-26	2020-08-27	exp	23.55385979221034	exp
2020-08-26	2020-08-28	68%hi	28.75164451342485	68%hi
2020-08-26	2020-08-28	68%lo	19.266347031415147	68%lo
2020-08-26	2020-08-28	95%hi	33.29880590547949	95%hi
2020-08-26	2020-08-28	95%lo	14.70826210447052	95%lo
2020-08-26	2020-08-28	exp	24.01093709491613	exp
2020-08-26	2020-08-29	68%hi	30.208087421091324	68%hi
2020-08-26	2020-08-29	68%lo	18.906427228505997	68%lo
2020-08-26	2020-08-29	95%hi	35.62643499462553	95%hi
2020-08-26	2020-08-29	95%lo	13.475892987739334	95%lo
2020-08-26	2020-08-29	exp	24.559422207373398	exp
2020-08-26	2020-08-30	68%hi	31.723435239831655	68%hi
2020-08-26	2020-08-30	68%lo	18.890399543389787	68%lo
2020-08-26	2020-08-30	95%hi	37.876185036048824	95%hi
2020-08-26	2020-08-30	95%lo	12.724205602934138	95%lo
2020-08-26	2020-08-30	exp	25.309304794778996	exp
2020-08-26	2020-08-31	68%hi	34.89522901543508	68%hi
2020-08-26	2020-08-31	68%lo	17.74198179517847	68%lo
2020-08-26	2020-08-31	95%hi	43.2828945616917	95%hi
2020-08-26	2020-08-31	95%lo	10.92741098573355	95%lo
2020-08-26	2020-08-31	exp	26.145473944591213	exp
2020-08-26	2020-09-01	68%hi	36.26540232271943	68%hi
2020-08-26	2020-09-01	68%lo	17.505303245203564	68%lo
2020-08-26	2020-09-01	95%hi	45.250172321546	95%hi
2020-08-26	2020-09-01	95%lo	9.257930466773502	95%lo
2020-08-26	2020-09-01	exp	26.892194205594013	exp
2020-08-26	2020-09-02	68%hi	37.33128214052636	68%hi
2020-08-26	2020-09-02	68%lo	17.677642423069056	68%lo
2020-08-26	2020-09-02	95%hi	46.728963397689654	95%hi
2020-08-26	2020-09-02	95%lo	8.101192480544263	95%lo
2020-08-26	2020-09-02	exp	27.527104551020937	exp
2020-08-26	2020-09-03	68%hi	38.48284348273914	68%hi
2020-08-26	2020-09-03	68%lo	17.794050814328195	68%lo
2020-08-26	2020-09-03	95%hi	48.390168852334206	95%hi
2020-08-26	2020-09-03	95%lo	7.775319841351683	95%lo
2020-08-26	2020-09-03	exp	28.146418442893793	exp
2020-08-26	2020-09-04	68%hi	39.316210618194965	68%hi
2020-08-26	2020-09-04	68%lo	17.628558122262525	68%lo
2020-08-26	2020-09-04	95%hi	49.7010344199871	95%hi
2020-08-26	2020-09-04	95%lo	7.194957375867684	95%lo
2020-08-26	2020-09-04	exp	28.48104166887561	exp
2020-08-26	2020-09-05	68%hi	40.53846097231073	68%hi
2020-08-26	2020-09-05	68%lo	17.907614874629285	68%lo
2020-08-26	2020-09-05	95%hi	51.37409165161597	95%hi
2020-08-26	2020-09-05	95%lo	7.019375308612247	95%lo
2020-08-26	2020-09-05	exp	29.232373124577656	exp
2020-08-26	2020-09-06	68%hi	41.828065581296784	68%hi
2020-08-26	2020-09-06	68%lo	18.299597702084675	68%lo
2020-08-26	2020-09-06	95%hi	53.09264981807315	95%hi
2020-08-26	2020-09-06	95%lo	6.978605692466182	95%lo
2020-08-26	2020-09-06	exp	30.073838852331647	exp
2020-08-26	2020-09-07	68%hi	42.68710197093799	68%hi
2020-08-26	2020-09-07	68%lo	18.897601055238336	68%lo
2020-08-26	2020-09-07	95%hi	54.0427461399794	95%hi
2020-08-26	2020-09-07	95%lo	7.1642670610963215	95%lo
2020-08-26	2020-09-07	exp	30.838165493095104	exp
2020-08-26	2020-09-08	68%hi	43.97021467415278	68%hi
2020-08-26	2020-09-08	68%lo	19.440023725795648	68%lo
2020-08-26	2020-09-08	95%hi	55.714280690468144	95%hi
2020-08-26	2020-09-08	95%lo	7.48151775795742	95%lo
2020-08-26	2020-09-08	exp	31.71562659239856	exp
2020-08-26	2020-09-09	68%hi	44.95932257432896	68%hi
2020-08-26	2020-09-09	68%lo	19.648453205544886	68%lo
2020-08-26	2020-09-09	95%hi	57.07663649013026	95%hi
2020-08-26	2020-09-09	95%lo	7.468907659191139	95%lo
2020-08-26	2020-09-09	exp	32.31492091793121	exp
2020-09-02	2020-09-02	68%hi	30.889596500600305	68%hi
2020-09-02	2020-09-02	68%lo	29.350671197685553	68%lo
2020-09-02	2020-09-02	95%hi	31.738071701238333	95%hi
2020-09-02	2020-09-02	95%lo	29.350671197685553	95%lo
2020-09-02	2020-09-02	exp	30	exp
2020-09-02	2020-09-03	68%hi	33.863400500619406	68%hi
2020-09-02	2020-09-03	68%lo	26.525063215369478	68%lo
2020-09-02	2020-09-03	95%hi	37.37617677171814	95%hi
2020-09-02	2020-09-03	95%lo	23.52248096840821	95%lo
2020-09-02	2020-09-03	exp	30.19761790349015	exp
2020-09-02	2020-09-04	68%hi	34.835781282592876	68%hi
2020-09-02	2020-09-04	68%lo	25.19638428629716	68%lo
2020-09-02	2020-09-04	95%hi	39.45191167120577	95%hi
2020-09-02	2020-09-04	95%lo	20.558764994636967	95%lo
2020-09-02	2020-09-04	exp	30.019869593462506	exp
2020-09-02	2020-09-05	68%hi	36.00468475328971	68%hi
2020-09-02	2020-09-05	68%lo	24.601157162604704	68%lo
2020-09-02	2020-09-05	95%hi	41.46647556562269	95%hi
2020-09-02	2020-09-05	95%lo	19.115641521509822	95%lo
2020-09-02	2020-09-05	exp	30.30710147725497	exp
2020-09-02	2020-09-06	68%hi	37.23761176739484	68%hi
2020-09-02	2020-09-06	68%lo	24.348860473035703	68%lo
2020-09-02	2020-09-06	95%hi	43.411221097615496	95%hi
2020-09-02	2020-09-06	95%lo	18.149342229104818	95%lo
2020-09-02	2020-09-06	exp	30.797801168783053	exp
2020-09-02	2020-09-07	68%hi	40.659204351385206	68%hi
2020-09-02	2020-09-07	68%lo	22.872031696090417	68%lo
2020-09-02	2020-09-07	95%hi	49.439173137123674	95%hi
2020-09-02	2020-09-07	95%lo	16.043788211495723	95%lo
2020-09-02	2020-09-07	exp	31.4902476935066	exp
2020-09-02	2020-09-08	68%hi	41.97670542826985	68%hi
2020-09-02	2020-09-08	68%lo	22.425817242882694	68%lo
2020-09-02	2020-09-08	95%hi	51.32382127874517	95%hi
2020-09-02	2020-09-08	95%lo	14.239016652462277	95%lo
2020-09-02	2020-09-08	exp	32.21447147585988	exp
2020-09-02	2020-09-09	68%hi	42.55106607357558	68%hi
2020-09-02	2020-09-09	68%lo	22.218140032964314	68%lo
2020-09-02	2020-09-09	95%hi	52.24801139820983	95%hi
2020-09-02	2020-09-09	95%lo	12.269202392531142	95%lo
2020-09-02	2020-09-09	exp	32.42313039103644	exp
2020-09-02	2020-09-10	68%hi	43.39653411475515	68%hi
2020-09-02	2020-09-10	68%lo	22.10568646222407	68%lo
2020-09-02	2020-09-10	95%hi	53.57365246541582	95%hi
2020-09-02	2020-09-10	95%lo	11.737080485246803	95%lo
2020-09-02	2020-09-10	exp	32.76619266177867	exp
2020-09-02	2020-09-11	68%hi	44.16232182315823	68%hi
2020-09-02	2020-09-11	68%lo	21.93130663721395	68%lo
2020-09-02	2020-09-11	95%hi	54.787557253473516	95%hi
2020-09-02	2020-09-11	95%lo	11.213966163465386	95%lo
2020-09-02	2020-09-11	exp	33.063040512832806	exp
2020-09-02	2020-09-12	68%hi	45.294662624619804	68%hi
2020-09-02	2020-09-12	68%lo	22.177251245961905	68%lo
2020-09-02	2020-09-12	95%hi	56.342300037444446	95%hi
2020-09-02	2020-09-12	95%lo	11.031187288300316	95%lo
2020-09-02	2020-09-12	exp	33.75329574551138	exp
2020-09-02	2020-09-13	68%hi	46.41967673924902	68%hi
2020-09-02	2020-09-13	68%lo	22.462459618314824	68%lo
2020-09-02	2020-09-13	95%hi	57.86745952603937	95%hi
2020-09-02	2020-09-13	95%lo	10.910131676588772	95%lo
2020-09-02	2020-09-13	exp	34.459483644224385	exp
2020-09-02	2020-09-14	68%hi	47.15797512070849	68%hi
2020-09-02	2020-09-14	68%lo	23.121087844380767	68%lo
2020-09-02	2020-09-14	95%hi	58.58992959887132	95%hi
2020-09-02	2020-09-14	95%lo	11.182760843603234	95%lo
2020-09-02	2020-09-14	exp	35.21504255052303	exp
2020-09-02	2020-09-15	68%hi	48.073538178502226	68%hi
2020-09-02	2020-09-15	68%lo	23.394424915795945	68%lo
2020-09-02	2020-09-15	95%hi	59.86676505713229	95%hi
2020-09-02	2020-09-15	95%lo	11.24712678550156	95%lo
2020-09-02	2020-09-15	exp	35.75282859868638	exp
2020-09-02	2020-09-16	68%hi	49.074011903427206	68%hi
2020-09-02	2020-09-16	68%lo	23.66892529967035	68%lo
2020-09-02	2020-09-16	95%hi	61.213678911142395	95%hi
2020-09-02	2020-09-16	95%lo	11.417999933272611	95%lo
2020-09-02	2020-09-16	exp	36.391061783162165	exp
2020-09-08	2020-09-08	68%hi	28.807940678195518	68%hi
2020-09-08	2020-09-08	68%lo	27.184432051315408	68%lo
2020-09-08	2020-09-08	95%hi	29.576471873767474	95%hi
2020-09-08	2020-09-08	95%lo	26.394146238242435	95%lo
2020-09-08	2020-09-08	exp	28	exp
2020-09-08	2020-09-09	68%hi	32.09454573059566	68%hi
2020-09-08	2020-09-09	68%lo	24.90473885306149	68%lo
2020-09-08	2020-09-09	95%hi	35.53387464811174	95%hi
2020-09-08	2020-09-09	95%lo	21.44105967841157	95%lo
2020-09-08	2020-09-09	exp	28.50510677808728	exp
2020-09-08	2020-09-10	68%hi	33.28553424319411	68%hi
2020-09-08	2020-09-10	68%lo	23.778999038398844	68%lo
2020-09-08	2020-09-10	95%hi	37.836394541280775	95%hi
2020-09-08	2020-09-10	95%lo	19.20256470262425	95%lo
2020-09-08	2020-09-10	exp	28.538440987368816	exp
2020-09-08	2020-09-11	68%hi	35.5600277638176	68%hi
2020-09-08	2020-09-11	68%lo	22.093682252680477	68%lo
2020-09-08	2020-09-11	95%hi	42.602300898199324	95%hi
2020-09-08	2020-09-11	95%lo	16.661128347995863	95%lo
2020-09-08	2020-09-11	exp	28.200898722867517	exp
2020-09-08	2020-09-12	68%hi	36.99885589058664	68%hi
2020-09-08	2020-09-12	68%lo	20.869594608748155	68%lo
2020-09-08	2020-09-12	95%hi	44.7802622373722	95%hi
2020-09-08	2020-09-12	95%lo	14.713676272430108	95%lo
2020-09-08	2020-09-12	exp	28.869714382485714	exp
2020-09-08	2020-09-13	68%hi	39.928265106643835	68%hi
2020-09-08	2020-09-13	68%lo	22.20253986513196	68%lo
2020-09-08	2020-09-13	95%hi	48.347451970103805	95%hi
2020-09-08	2020-09-13	95%lo	13.564055515540792	95%lo
2020-09-08	2020-09-13	exp	31.136163230029823	exp
2020-09-08	2020-09-14	68%hi	41.31920986988893	68%hi
2020-09-08	2020-09-14	68%lo	22.444814822604684	68%lo
2020-09-08	2020-09-14	95%hi	50.33531678430591	95%hi
2020-09-08	2020-09-14	95%lo	13.206626387112799	95%lo
2020-09-08	2020-09-14	exp	31.9051829855819	exp
2020-09-08	2020-09-15	68%hi	42.409925205292055	68%hi
2020-09-08	2020-09-15	68%lo	22.421013412377793	68%lo
2020-09-08	2020-09-15	95%hi	51.96703898901855	95%hi
2020-09-08	2020-09-15	95%lo	12.786524431909033	95%lo
2020-09-08	2020-09-15	exp	32.43219722849984	exp
2020-09-08	2020-09-16	68%hi	43.641128221809396	68%hi
2020-09-08	2020-09-16	68%lo	22.5768018836185	68%lo
2020-09-08	2020-09-16	95%hi	53.71386563004657	95%hi
2020-09-08	2020-09-16	95%lo	12.425430073548974	95%lo
2020-09-08	2020-09-16	exp	33.12613216306652	exp
2020-09-08	2020-09-17	68%hi	44.991100161536075	68%hi
2020-09-08	2020-09-17	68%lo	22.911884711973833	68%lo
2020-09-08	2020-09-17	95%hi	55.55041191457245	95%hi
2020-09-08	2020-09-17	95%lo	12.27269106199497	95%lo
2020-09-08	2020-09-17	exp	33.969083407788936	exp
2020-09-08	2020-09-18	68%hi	45.66557727435831	68%hi
2020-09-08	2020-09-18	68%lo	23.057358003998864	68%lo
2020-09-08	2020-09-18	95%hi	56.36001563259204	95%hi
2020-09-08	2020-09-18	95%lo	11.954537380231347	95%lo
2020-09-08	2020-09-18	exp	34.506007544833935	exp
2020-09-08	2020-09-19	68%hi	46.931046987140704	68%hi
2020-09-08	2020-09-19	68%lo	23.633317479270133	68%lo
2020-09-08	2020-09-19	95%hi	58.06362208170039	95%hi
2020-09-08	2020-09-19	95%lo	12.08780028306985	95%lo
2020-09-08	2020-09-19	exp	35.31492820144473	exp
2020-09-08	2020-09-20	68%hi	47.867607013256624	68%hi
2020-09-08	2020-09-20	68%lo	23.77535204031352	68%lo
2020-09-08	2020-09-20	95%hi	59.39647900781017	95%hi
2020-09-08	2020-09-20	95%lo	12.173035234131746	95%lo
2020-09-08	2020-09-20	exp	35.838497048054506	exp
2020-09-08	2020-09-21	68%hi	49.29063829387375	68%hi
2020-09-08	2020-09-21	68%lo	24.353384437832364	68%lo
2020-09-08	2020-09-21	95%hi	61.224582886557855	95%hi
2020-09-08	2020-09-21	95%lo	12.344855413635468	95%lo
2020-09-08	2020-09-21	exp	36.8393978148012	exp
2020-09-08	2020-09-22	68%hi	50.298322634712925	68%hi
2020-09-08	2020-09-22	68%lo	25.037141805373103	68%lo
2020-09-08	2020-09-22	95%hi	62.25346016912886	95%hi
2020-09-08	2020-09-22	95%lo	12.63600519745809	95%lo
2020-09-08	2020-09-22	exp	37.82864993021612	exp
2020-09-08	2020-09-23	68%hi	51.26222103505061	68%hi
2020-09-08	2020-09-23	68%lo	25.470895544252876	68%lo
2020-09-08	2020-09-23	95%hi	63.59318881244359	95%hi
2020-09-08	2020-09-23	95%lo	12.689001611604759	95%lo
2020-09-08	2020-09-23	exp	38.4008966789883	exp
2020-09-15	2020-09-15	68%hi	49.57955592538814	68%hi
2020-09-15	2020-09-15	68%lo	48.420444074611915	68%lo
2020-09-15	2020-09-15	95%hi	50.13590874078747	95%hi
2020-09-15	2020-09-15	95%lo	47.86409125921252	95%lo
2020-09-15	2020-09-15	exp	49	exp
2020-09-15	2020-09-16	68%hi	55.49957514065363	68%hi
2020-09-15	2020-09-16	68%lo	48.906296813907254	68%lo
2020-09-15	2020-09-16	95%hi	58.664230007516146	95%hi
2020-09-15	2020-09-16	95%lo	45.74164194704467	95%lo
2020-09-15	2020-09-16	exp	52.20293597728041	exp
2020-09-15	2020-09-17	68%hi	58.512703081240836	68%hi
2020-09-15	2020-09-17	68%lo	49.47019554746578	68%lo
2020-09-15	2020-09-17	95%hi	62.8529438624189	95%hi
2020-09-15	2020-09-17	95%lo	45.12995476628772	95%lo
2020-09-15	2020-09-17	exp	53.99144931435334	exp
2020-09-15	2020-09-18	68%hi	60.728026236578664	68%hi
2020-09-15	2020-09-18	68%lo	49.778897220487636	68%lo
2020-09-15	2020-09-18	95%hi	65.98341099534358	95%hi
2020-09-15	2020-09-18	95%lo	44.523512461722724	95%lo
2020-09-15	2020-09-18	exp	55.25346172853318	exp
2020-09-15	2020-09-19	68%hi	65.86737628679963	68%hi
2020-09-15	2020-09-19	68%lo	53.27075296945439	68%lo
2020-09-15	2020-09-19	95%hi	71.91352864253406	95%hi
2020-09-15	2020-09-19	95%lo	47.22460061371996	95%lo
2020-09-15	2020-09-19	exp	59.56906462812698	exp
2020-09-15	2020-09-20	68%hi	70.61617776895979	68%hi
2020-09-15	2020-09-20	68%lo	53.760362676158636	68%lo
2020-09-15	2020-09-20	95%hi	78.70666547853763	95%hi
2020-09-15	2020-09-20	95%lo	45.669874966580736	95%lo
2020-09-15	2020-09-20	exp	62.18827022255918	exp
2020-09-15	2020-09-21	68%hi	75.28696978308896	68%hi
2020-09-15	2020-09-21	68%lo	56.023350991448595	68%lo
2020-09-15	2020-09-21	95%hi	84.53315990903084	95%hi
2020-09-15	2020-09-21	95%lo	46.77716086550676	95%lo
2020-09-15	2020-09-21	exp	65.65516038726881	exp
2020-09-15	2020-09-22	68%hi	79.68173752029533	68%hi
2020-09-15	2020-09-22	68%lo	58.602267276264215	68%lo
2020-09-15	2020-09-22	95%hi	89.79950364402212	95%hi
2020-09-15	2020-09-22	95%lo	48.48450115253742	95%lo
2020-09-15	2020-09-22	exp	69.14200239827977	exp
2020-09-15	2020-09-23	68%hi	83.71959448957547	68%hi
2020-09-15	2020-09-23	68%lo	60.88929230556084	68%lo
2020-09-15	2020-09-23	95%hi	94.67772841598544	95%hi
2020-09-15	2020-09-23	95%lo	49.93115837915079	95%lo
2020-09-15	2020-09-23	exp	72.3044433975681	exp
2020-09-15	2020-09-24	68%hi	88.13607563939814	68%hi
2020-09-15	2020-09-24	68%lo	63.69840468146079	68%lo
2020-09-15	2020-09-24	95%hi	99.86571763222825	95%hi
2020-09-15	2020-09-24	95%lo	51.968762688630605	95%lo
2020-09-15	2020-09-24	exp	75.91724016042946	exp
2020-09-15	2020-09-25	68%hi	92.52031617980789	68%hi
2020-09-15	2020-09-25	68%lo	66.58008889152195	68%lo
2020-09-15	2020-09-25	95%hi	104.97115815357668	95%hi
2020-09-15	2020-09-25	95%lo	54.12924691775317	95%lo
2020-09-15	2020-09-25	exp	79.550202535665	exp
2020-09-15	2020-09-26	68%hi	97.10710570447085	68%hi
2020-09-15	2020-09-26	68%lo	69.75634573607755	68%lo
2020-09-15	2020-09-26	95%hi	110.23497796419957	95%hi
2020-09-15	2020-09-26	95%lo	56.62847347634876	95%lo
2020-09-15	2020-09-26	exp	83.4317257202742	exp
2020-09-15	2020-09-27	68%hi	101.56687195646323	68%hi
2020-09-15	2020-09-27	68%lo	73.4378010063287	68%lo
2020-09-15	2020-09-27	95%hi	115.06831947181377	95%hi
2020-09-15	2020-09-27	95%lo	59.93635349097811	95%lo
2020-09-15	2020-09-27	exp	87.5023364813959	exp
2020-09-15	2020-09-28	68%hi	106.7609483509522	68%hi
2020-09-15	2020-09-28	68%lo	77.57221695133286	68%lo
2020-09-15	2020-09-28	95%hi	120.77101379997617	95%hi
2020-09-15	2020-09-28	95%lo	63.56215150230896	95%lo
2020-09-15	2020-09-28	exp	92.16658265114256	exp
2020-09-15	2020-09-29	68%hi	111.54281682021579	68%hi
2020-09-15	2020-09-29	68%lo	81.29688867191253	68%lo
2020-09-15	2020-09-29	95%hi	126.06031767089456	95%hi
2020-09-15	2020-09-29	95%lo	66.77938782123388	95%lo
2020-09-15	2020-09-29	exp	96.4198527460642	exp
2020-09-15	2020-09-30	68%hi	116.54593609732248	68%hi
2020-09-15	2020-09-30	68%lo	85.26373703090341	68%lo
2020-09-15	2020-09-30	95%hi	131.5608283278099	95%hi
2020-09-15	2020-09-30	95%lo	70.24884480041587	95%lo
2020-09-15	2020-09-30	exp	100.90483656411288	exp
2020-09-22	2020-09-22	68%hi	75.63369911357381	68%hi
2020-09-22	2020-09-22	68%lo	74.36630088642615	68%lo
2020-09-22	2020-09-22	95%hi	76.24202743963967	95%hi
2020-09-22	2020-09-22	95%lo	73.75797256036027	95%lo
2020-09-22	2020-09-22	exp	75	exp
2020-09-22	2020-09-23	68%hi	82.48448507969788	68%hi
2020-09-22	2020-09-23	68%lo	74.11182771591734	68%lo
2020-09-22	2020-09-23	95%hi	86.50320984175956	95%hi
2020-09-22	2020-09-23	95%lo	70.09310295385559	95%lo
2020-09-22	2020-09-23	exp	78.2981563978076	exp
2020-09-22	2020-09-24	68%hi	86.5118376251424	68%hi
2020-09-22	2020-09-24	68%lo	75.01071035963388	68%lo
2020-09-22	2020-09-24	95%hi	92.03217160339233	95%hi
2020-09-22	2020-09-24	95%lo	69.49037638138394	95%lo
2020-09-22	2020-09-24	exp	80.76127399238814	exp
2020-09-22	2020-09-25	68%hi	88.78898840447313	68%hi
2020-09-22	2020-09-25	68%lo	74.85680295916397	68%lo
2020-09-22	2020-09-25	95%hi	95.47618653118812	95%hi
2020-09-22	2020-09-25	95%lo	68.16960483244905	95%lo
2020-09-22	2020-09-25	exp	81.82289568181858	exp
2020-09-22	2020-09-26	68%hi	91.56338172854677	68%hi
2020-09-22	2020-09-26	68%lo	75.56882193404044	68%lo
2020-09-22	2020-09-26	95%hi	99.24048240419597	95%hi
2020-09-22	2020-09-26	95%lo	67.89172125839117	95%lo
2020-09-22	2020-09-26	exp	83.56610183129358	exp
2020-09-22	2020-09-27	68%hi	96.80309122323791	68%hi
2020-09-22	2020-09-27	68%lo	76.0273838183254	68%lo
2020-09-22	2020-09-27	95%hi	106.77505665426693	95%hi
2020-09-22	2020-09-27	95%lo	66.05541838729631	95%lo
2020-09-22	2020-09-27	exp	86.41523752078166	exp
2020-09-22	2020-09-28	68%hi	100.73446476483412	68%hi
2020-09-22	2020-09-28	68%lo	77.08070137954398	68%lo
2020-09-22	2020-09-28	95%hi	112.08784523918945	95%hi
2020-09-22	2020-09-28	95%lo	65.72732090518858	95%lo
2020-09-22	2020-09-28	exp	88.90758307218901	exp
2020-09-22	2020-09-29	68%hi	103.8833730033492	68%hi
2020-09-22	2020-09-29	68%lo	78.02018091323411	68%lo
2020-09-22	2020-09-29	95%hi	116.29723946922505	95%hi
2020-09-22	2020-09-29	95%lo	65.60631444735827	95%lo
2020-09-22	2020-09-29	exp	90.9517769582917	exp
2020-09-22	2020-09-30	68%hi	106.7192546454656	68%hi
2020-09-22	2020-09-30	68%lo	78.74915097101982	68%lo
2020-09-22	2020-09-30	95%hi	120.14440073112527	95%hi
2020-09-22	2020-09-30	95%lo	65.32400488536013	95%lo
2020-09-22	2020-09-30	exp	92.7342028082427	exp
2020-09-22	2020-10-01	68%hi	109.76112403969289	68%hi
2020-09-22	2020-10-01	68%lo	79.83880171353489	68%lo
2020-09-22	2020-10-01	95%hi	124.12329992314807	95%hi
2020-09-22	2020-10-01	95%lo	65.47662583007971	95%lo
2020-09-22	2020-10-01	exp	94.79996287661389	exp
2020-09-22	2020-10-02	68%hi	112.40269589175686	68%hi
2020-09-22	2020-10-02	68%lo	80.65369641242808	68%lo
2020-09-22	2020-10-02	95%hi	127.64164391442512	95%hi
2020-09-22	2020-10-02	95%lo	65.41474838975982	95%lo
2020-09-22	2020-10-02	exp	96.52819615209248	exp
2020-09-22	2020-10-03	68%hi	116.26352827832491	68%hi
2020-09-22	2020-10-03	68%lo	82.79141017951282	68%lo
2020-09-22	2020-10-03	95%hi	132.32954220889036	95%hi
2020-09-22	2020-10-03	95%lo	66.72539624894739	95%lo
2020-09-22	2020-10-03	exp	99.5274692289189	exp
2020-09-22	2020-10-04	68%hi	119.66404456908765	68%hi
2020-09-22	2020-10-04	68%lo	85.14754403525377	68%lo
2020-09-22	2020-10-04	95%hi	136.23134326150682	95%hi
2020-09-22	2020-10-04	95%lo	68.5802453428346	95%lo
2020-09-22	2020-10-04	exp	102.40579430217075	exp
2020-09-22	2020-10-05	68%hi	122.41170530761791	68%hi
2020-09-22	2020-10-05	68%lo	86.57927489342099	68%lo
2020-09-22	2020-10-05	95%hi	139.61062664570122	95%hi
2020-09-22	2020-10-05	95%lo	69.38035355533766	95%lo
2020-09-22	2020-10-05	exp	104.49549010051945	exp
2020-09-22	2020-10-06	68%hi	125.80421339865948	68%hi
2020-09-22	2020-10-06	68%lo	88.6641162034768	68%lo
2020-09-22	2020-10-06	95%hi	143.63079124350568	95%hi
2020-09-22	2020-10-06	95%lo	70.8375383586306	95%lo
2020-09-22	2020-10-06	exp	107.2341648010681	exp
2020-09-22	2020-10-07	68%hi	128.19035846957104	68%hi
2020-09-22	2020-10-07	68%lo	89.77064274073433	68%lo
2020-09-22	2020-10-07	95%hi	146.63113016754625	95%hi
2020-09-22	2020-10-07	95%lo	71.32987104275914	95%lo
2020-09-22	2020-10-07	exp	108.98050060515268	exp
2020-09-29	2020-09-29	68%hi	90.34652307156027	68%hi
2020-09-29	2020-09-29	68%lo	89.20924256703186	68%lo
2020-09-29	2020-09-29	95%hi	91.06850856699063	95%hi
2020-09-29	2020-09-29	95%lo	88.98824444205655	95%lo
2020-09-29	2020-09-29	exp	90	exp
2020-09-29	2020-09-30	68%hi	94.88140638336644	68%hi
2020-09-29	2020-09-30	68%lo	88.06395411584273	68%lo
2020-09-29	2020-09-30	95%hi	98.49644470888627	95%hi
2020-09-29	2020-09-30	95%lo	85.41618470883115	95%lo
2020-09-29	2020-09-30	exp	91.90152747776216	exp
2020-09-29	2020-10-01	68%hi	97.38194149968021	68%hi
2020-09-29	2020-10-01	68%lo	87.56208855001623	68%lo
2020-09-29	2020-10-01	95%hi	102.60770815403097	95%hi
2020-09-29	2020-10-01	95%lo	83.78288695788969	95%lo
2020-09-29	2020-10-01	exp	93.1133624365289	exp
2020-09-29	2020-10-02	68%hi	98.88418059690609	68%hi
2020-09-29	2020-10-02	68%lo	86.50225327645853	68%lo
2020-09-29	2020-10-02	95%hi	105.50984953743094	95%hi
2020-09-29	2020-10-02	95%lo	81.80468943767785	95%lo
2020-09-29	2020-10-02	exp	93.54805938293256	exp
2020-09-29	2020-10-03	68%hi	102.43674428994066	68%hi
2020-09-29	2020-10-03	68%lo	87.75438131977187	68%lo
2020-09-29	2020-10-03	95%hi	110.3317842408986	95%hi
2020-09-29	2020-10-03	95%lo	82.25529874567408	95%lo
2020-09-29	2020-10-03	exp	96.15783169429267	exp
2020-09-29	2020-10-04	68%hi	106.53282669405166	68%hi
2020-09-29	2020-10-04	68%lo	87.01293014927428	68%lo
2020-09-29	2020-10-04	95%hi	117.33060500375896	95%hi
2020-09-29	2020-10-04	95%lo	80.26149458020556	95%lo
2020-09-29	2020-10-04	exp	98.56686025576805	exp
2020-09-29	2020-10-05	68%hi	109.27668874283097	68%hi
2020-09-29	2020-10-05	68%lo	85.2212226698251	68%lo
2020-09-29	2020-10-05	95%hi	122.80165297710766	95%hi
2020-09-29	2020-10-05	95%lo	77.3060729758271	95%lo
2020-09-29	2020-10-05	exp	99.73611658790237	exp
2020-09-29	2020-10-06	68%hi	112.56811616974453	68%hi
2020-09-29	2020-10-06	68%lo	84.20268402832689	68%lo
2020-09-29	2020-10-06	95%hi	128.68927918388698	95%hi
2020-09-29	2020-10-06	95%lo	75.1903626198214	95%lo
2020-09-29	2020-10-06	exp	101.53716788527878	exp
2020-09-29	2020-10-07	68%hi	114.68854986889339	68%hi
2020-09-29	2020-10-07	68%lo	82.07020147538734	68%lo
2020-09-29	2020-10-07	95%hi	133.37937998595586	95%hi
2020-09-29	2020-10-07	95%lo	71.98976819871942	95%lo
2020-09-29	2020-10-07	exp	102.19687124931083	exp
2020-09-29	2020-10-08	68%hi	117.32107580043977	68%hi
2020-09-29	2020-10-08	68%lo	80.57393299293076	68%lo
2020-09-29	2020-10-08	95%hi	138.5106916278111	95%hi
2020-09-29	2020-10-08	95%lo	69.46419649002087	95%lo
2020-09-29	2020-10-08	exp	103.41650802715913	exp
2020-09-29	2020-10-09	68%hi	119.42002966974587	68%hi
2020-09-29	2020-10-09	68%lo	78.58654254057353	68%lo
2020-09-29	2020-10-09	95%hi	143.08810913884201	95%hi
2020-09-29	2020-10-09	95%lo	66.4680492695862	95%lo
2020-09-29	2020-10-09	exp	104.12389727404151	exp
2020-09-29	2020-10-10	68%hi	121.88156255940066	68%hi
2020-09-29	2020-10-10	68%lo	76.95736122835265	68%lo
2020-09-29	2020-10-10	95%hi	148.03653364986198	95%hi
2020-09-29	2020-10-10	95%lo	63.83975405052175	95%lo
2020-09-29	2020-10-10	exp	105.19969246826074	exp
2020-09-29	2020-10-11	68%hi	124.70494494684141	68%hi
2020-09-29	2020-10-11	68%lo	76.23727621666936	68%lo
2020-09-29	2020-10-11	95%hi	153.00429419420823	95%hi
2020-09-29	2020-10-11	95%lo	62.23598634109838	95%lo
2020-09-29	2020-10-11	exp	106.81028163574017	exp
2020-09-29	2020-10-12	68%hi	127.65524611196035	68%hi
2020-09-29	2020-10-12	68%lo	75.66221941156329	68%lo
2020-09-29	2020-10-12	95%hi	158.09177389743462	95%hi
2020-09-29	2020-10-12	95%lo	60.78873977768855	95%lo
2020-09-29	2020-10-12	exp	108.55874777701628	exp
2020-09-29	2020-10-13	68%hi	129.64513669729274	68%hi
2020-09-29	2020-10-13	68%lo	74.1851692612498	68%lo
2020-09-29	2020-10-13	95%hi	162.1855672327907	95%hi
2020-09-29	2020-10-13	95%lo	58.45792106693298	95%lo
2020-09-29	2020-10-13	exp	109.3694260418678	exp
2020-09-29	2020-10-14	68%hi	131.68228359470157	68%hi
2020-09-29	2020-10-14	68%lo	72.76205044515486	68%lo
2020-09-29	2020-10-14	95%hi	166.32578720416453	95%hi
2020-09-29	2020-10-14	95%lo	56.18865489108805	95%lo
2020-09-29	2020-10-14	exp	110.23370921236744	exp
2020-10-06	2020-10-06	68%hi	101.69912267396187	68%hi
2020-10-06	2020-10-06	68%lo	100.49428548402794	68%lo
2020-10-06	2020-10-06	95%hi	102.62195074619697	95%hi
2020-10-06	2020-10-06	95%lo	100.14058161871866	95%lo
2020-10-06	2020-10-06	exp	101	exp
2020-10-06	2020-10-07	68%hi	107.43721808971705	68%hi
2020-10-06	2020-10-07	68%lo	100.26052909532305	68%lo
2020-10-06	2020-10-07	95%hi	111.59614768157638	95%hi
2020-10-06	2020-10-07	95%lo	97.27683518281614	95%lo
2020-10-06	2020-10-07	exp	103.6491806562669	exp
2020-10-06	2020-10-08	68%hi	110.64495746512698	68%hi
2020-10-06	2020-10-08	68%lo	100.2157227781411	68%lo
2020-10-06	2020-10-08	95%hi	116.74092981714709	95%hi
2020-10-06	2020-10-08	95%lo	95.91398281553805	95%lo
2020-10-06	2020-10-08	exp	105.12546890264532	exp
2020-10-06	2020-10-09	68%hi	113.1560455372287	68%hi
2020-10-06	2020-10-09	68%lo	99.92454140727304	68%lo
2020-10-06	2020-10-09	95%hi	120.97312500160358	95%hi
2020-10-06	2020-10-09	95%lo	94.52144899753513	95%lo
2020-10-06	2020-10-09	exp	106.1301151807927	exp
2020-10-06	2020-10-10	68%hi	117.14748771316454	68%hi
2020-10-06	2020-10-10	68%lo	101.3294394923083	68%lo
2020-10-06	2020-10-10	95%hi	126.58719042728922	95%hi
2020-10-06	2020-10-10	95%lo	94.93206865646584	95%lo
2020-10-06	2020-10-10	exp	108.72151862182375	exp
2020-10-06	2020-10-11	68%hi	122.27659505174435	68%hi
2020-10-06	2020-10-11	68%lo	101.24589576110739	68%lo
2020-10-06	2020-10-11	95%hi	135.39300626696658	95%hi
2020-10-06	2020-10-11	95%lo	93.11125523179727	95%lo
2020-10-06	2020-10-11	exp	110.91475611624564	exp
2020-10-06	2020-10-12	68%hi	127.52294331601907	68%hi
2020-10-06	2020-10-12	68%lo	101.16255785755754	68%lo
2020-10-06	2020-10-12	95%hi	144.43600401259096	95%hi
2020-10-06	2020-10-12	95%lo	91.27614663833737	95%lo
2020-10-06	2020-10-12	exp	113.14880090434927	exp
2020-10-06	2020-10-13	68%hi	132.07258612503327	68%hi
2020-10-06	2020-10-13	68%lo	100.63601340830874	68%lo
2020-10-06	2020-10-13	95%hi	152.61109194273763	95%hi
2020-10-06	2020-10-13	95%lo	89.08729778624627	95%lo
2020-10-06	2020-10-13	exp	114.82677840903449	exp
2020-10-06	2020-10-14	68%hi	136.40255951262242	68%hi
2020-10-06	2020-10-14	68%lo	99.94402104004807	68%lo
2020-10-06	2020-10-14	95%hi	160.54315737351723	95%hi
2020-10-06	2020-10-14	95%lo	86.7608312707499	95%lo
2020-10-06	2020-10-14	exp	116.3114364933218	exp
2020-10-06	2020-10-15	68%hi	141.21813912876738	68%hi
2020-10-06	2020-10-15	68%lo	99.76073940226068	68%lo
2020-10-06	2020-10-15	95%hi	168.9579876886477	95%hi
2020-10-06	2020-10-15	95%lo	84.95959370962078	95%lo
2020-10-06	2020-10-15	exp	118.29092911792412	exp
2020-10-06	2020-10-16	68%hi	145.53287881511284	68%hi
2020-10-06	2020-10-16	68%lo	99.07594932430779	68%lo
2020-10-06	2020-10-16	95%hi	176.88492668251365	95%hi
2020-10-06	2020-10-16	95%lo	82.6648018186262	95%lo
2020-10-06	2020-10-16	exp	119.76569582288072	exp
2020-10-06	2020-10-17	68%hi	149.88242049519346	68%hi
2020-10-06	2020-10-17	68%lo	98.48140191447985	68%lo
2020-10-06	2020-10-17	95%hi	184.81481435281438	95%hi
2020-10-06	2020-10-17	95%lo	80.48348206773585	95%lo
2020-10-06	2020-10-17	exp	121.30445019974044	exp
2020-10-06	2020-10-18	68%hi	154.51896920781957	68%hi
2020-10-06	2020-10-18	68%lo	98.75227778589752	68%lo
2020-10-06	2020-10-18	95%hi	192.59787143277626	95%hi
2020-10-06	2020-10-18	95%lo	79.3434152861517	95%lo
2020-10-06	2020-10-18	exp	123.46325975893636	exp
2020-10-06	2020-10-19	68%hi	158.73255419956388	68%hi
2020-10-06	2020-10-19	68%lo	98.6365438565464	68%lo
2020-10-06	2020-10-19	95%hi	199.9381840891303	95%hi
2020-10-06	2020-10-19	95%lo	77.8326959438533	95%lo
2020-10-06	2020-10-19	exp	125.217932229965	exp
2020-10-06	2020-10-20	68%hi	162.9098937619616	68%hi
2020-10-06	2020-10-20	68%lo	98.54887789809459	68%lo
2020-10-06	2020-10-20	95%hi	207.2001407973123	95%hi
2020-10-06	2020-10-20	95%lo	76.37361045514939	95%lo
2020-10-06	2020-10-20	exp	126.97166702726092	exp
2020-10-06	2020-10-21	68%hi	165.52923977659927	68%hi
2020-10-06	2020-10-21	68%lo	96.90872943971772	68%lo
2020-10-06	2020-10-21	95%hi	212.90627847275553	95%hi
2020-10-06	2020-10-21	95%lo	73.36785174580038	95%lo
2020-10-06	2020-10-21	exp	127.16880721551647	exp
2020-10-13	2020-10-13	68%hi	113.24187888327424	68%hi
2020-10-13	2020-10-13	68%lo	100.96301678118434	68%lo
2020-10-13	2020-10-13	95%hi	119.56059210501091	95%hi
2020-10-13	2020-10-13	95%lo	95.24723098375864	95%lo
2020-10-13	2020-10-13	exp	107	exp
2020-10-13	2020-10-14	68%hi	119.70803148972378	68%hi
2020-10-13	2020-10-14	68%lo	102.3219052294243	68%lo
2020-10-13	2020-10-14	95%hi	129.78199219184117	95%hi
2020-10-13	2020-10-14	95%lo	95.01006481082165	95%lo
2020-10-13	2020-10-14	exp	110.54563619123545	exp
2020-10-13	2020-10-15	68%hi	126.17418409617332	68%hi
2020-10-13	2020-10-15	68%lo	103.68079367766428	68%lo
2020-10-13	2020-10-15	95%hi	140.0033922786714	95%hi
2020-10-13	2020-10-15	95%lo	94.77289863788465	95%lo
2020-10-13	2020-10-15	exp	114.09127238247089	exp
2020-10-13	2020-10-16	68%hi	132.64033670262285	68%hi
2020-10-13	2020-10-16	68%lo	105.03968212590425	68%lo
2020-10-13	2020-10-16	95%hi	150.22479236550168	95%hi
2020-10-13	2020-10-16	95%lo	94.53573246494766	95%lo
2020-10-13	2020-10-16	exp	117.63690857370634	exp
2020-10-13	2020-10-17	68%hi	139.1064893090724	68%hi
2020-10-13	2020-10-17	68%lo	106.39857057414422	68%lo
2020-10-13	2020-10-17	95%hi	160.44619245233193	95%hi
2020-10-13	2020-10-17	95%lo	94.29856629201065	95%lo
2020-10-13	2020-10-17	exp	121.18254476494178	exp
2020-10-13	2020-10-18	68%hi	145.57264191552193	68%hi
2020-10-13	2020-10-18	68%lo	107.75745902238418	68%lo
2020-10-13	2020-10-18	95%hi	170.6675925391622	95%hi
2020-10-13	2020-10-18	95%lo	94.06140011907365	95%lo
2020-10-13	2020-10-18	exp	124.72818095617723	exp
2020-10-13	2020-10-19	68%hi	152.03879452197148	68%hi
2020-10-13	2020-10-19	68%lo	109.11634747062416	68%lo
2020-10-13	2020-10-19	95%hi	180.88899262599244	95%hi
2020-10-13	2020-10-19	95%lo	93.82423394613666	95%lo
2020-10-13	2020-10-19	exp	128.27381714741267	exp
2020-10-13	2020-10-20	68%hi	158.504947128421	68%hi
2020-10-13	2020-10-20	68%lo	110.47523591886413	68%lo
2020-10-13	2020-10-20	95%hi	191.11039271282272	95%hi
2020-10-13	2020-10-20	95%lo	93.58706777319966	95%lo
2020-10-13	2020-10-20	exp	131.8194533386481	exp
2020-10-13	2020-10-21	68%hi	164.97109973487056	68%hi
2020-10-13	2020-10-21	68%lo	111.8341243671041	68%lo
2020-10-13	2020-10-21	95%hi	201.33179279965296	95%hi
2020-10-13	2020-10-21	95%lo	93.34990160026267	95%lo
2020-10-13	2020-10-21	exp	135.36508952988356	exp
2020-10-13	2020-10-22	68%hi	171.4372523413201	68%hi
2020-10-13	2020-10-22	68%lo	113.19301281534406	68%lo
2020-10-13	2020-10-22	95%hi	211.5531928864832	95%hi
2020-10-13	2020-10-22	95%lo	93.11273542732567	95%lo
2020-10-13	2020-10-22	exp	138.91072572111898	exp
2020-10-13	2020-10-23	68%hi	177.90340494776962	68%hi
2020-10-13	2020-10-23	68%lo	114.55190126358404	68%lo
2020-10-13	2020-10-23	95%hi	221.77459297331347	95%hi
2020-10-13	2020-10-23	95%lo	92.87556925438868	95%lo
2020-10-13	2020-10-23	exp	142.45636191235445	exp
2020-10-13	2020-10-24	68%hi	184.36955755421917	68%hi
2020-10-13	2020-10-24	68%lo	115.91078971182401	68%lo
2020-10-13	2020-10-24	95%hi	231.99599306014375	95%hi
2020-10-13	2020-10-24	95%lo	92.63840308145168	95%lo
2020-10-13	2020-10-24	exp	146.00199810358987	exp
2020-10-13	2020-10-25	68%hi	190.83571016066873	68%hi
2020-10-13	2020-10-25	68%lo	117.26967816006398	68%lo
2020-10-13	2020-10-25	95%hi	242.21739314697396	95%hi
2020-10-13	2020-10-25	95%lo	92.40123690851468	95%lo
2020-10-13	2020-10-25	exp	149.54763429482531	exp
2020-10-13	2020-10-26	68%hi	197.30186276711825	68%hi
2020-10-13	2020-10-26	68%lo	118.62856660830394	68%lo
2020-10-13	2020-10-26	95%hi	252.43879323380423	95%hi
2020-10-13	2020-10-26	95%lo	92.16407073557768	95%lo
2020-10-13	2020-10-26	exp	153.09327048606076	exp
2020-10-13	2020-10-27	68%hi	203.76801537356778	68%hi
2020-10-13	2020-10-27	68%lo	119.98745505654392	68%lo
2020-10-13	2020-10-27	95%hi	262.6601933206345	95%hi
2020-10-13	2020-10-27	95%lo	91.92690456264069	95%lo
2020-10-13	2020-10-27	exp	156.6389066772962	exp
2020-10-13	2020-10-28	68%hi	210.23416798001733	68%hi
2020-10-13	2020-10-28	68%lo	121.34634350478389	68%lo
2020-10-13	2020-10-28	95%hi	272.8815934074648	95%hi
2020-10-13	2020-10-28	95%lo	91.68973838970369	95%lo
2020-10-13	2020-10-28	exp	160.18454286853165	exp
2020-10-20	2020-10-20	68%hi	146.25268530838795	68%hi
2020-10-20	2020-10-20	68%lo	144.09421977124356	68%lo
2020-10-20	2020-10-20	95%hi	147.9068429596367	95%hi
2020-10-20	2020-10-20	95%lo	143.46094962242577	95%lo
2020-10-20	2020-10-20	exp	145	exp
2020-10-20	2020-10-21	68%hi	157.26374495892958	68%hi
2020-10-20	2020-10-21	68%lo	147.5760948262422	68%lo
2020-10-20	2020-10-21	95%hi	163.2798760640128	95%hi
2020-10-20	2020-10-21	95%lo	143.81152627558507	95%lo
2020-10-20	2020-10-21	exp	152.03737113702817	exp
2020-10-20	2020-10-22	68%hi	165.48797593379356	68%hi
2020-10-20	2020-10-22	68%lo	151.1339837463991	68%lo
2020-10-20	2020-10-22	95%hi	174.4969510784155	95%hi
2020-10-20	2020-10-22	95%lo	145.6183248765465	95%lo
2020-10-20	2020-10-22	exp	157.7174525623153	exp
2020-10-20	2020-10-23	68%hi	172.11745741402245	68%hi
2020-10-20	2020-10-23	68%lo	153.356686810543	68%lo
2020-10-20	2020-10-23	95%hi	184.05606330970159	95%hi
2020-10-20	2020-10-23	95%lo	146.25498037223673	95%lo
2020-10-20	2020-10-23	exp	161.91526511227812	exp
2020-10-20	2020-10-24	68%hi	179.92571480044631	68%hi
2020-10-20	2020-10-24	68%lo	157.3124670414614	68%lo
2020-10-20	2020-10-24	95%hi	194.43940445465893	95%hi
2020-10-20	2020-10-24	95%lo	148.83335160792137	95%lo
2020-10-20	2020-10-24	exp	167.59379457557776	exp
2020-10-20	2020-10-25	68%hi	190.41748042503008	68%hi
2020-10-20	2020-10-25	68%lo	158.98321065169037	68%lo
2020-10-20	2020-10-25	95%hi	211.3588299268667	95%hi
2020-10-20	2020-10-25	95%lo	147.69837419909229	95%lo
2020-10-20	2020-10-25	exp	173.05966847044982	exp
2020-10-20	2020-10-26	68%hi	202.4113221205562	68%hi
2020-10-20	2020-10-26	68%lo	161.06519729738167	68%lo
2020-10-20	2020-10-26	95%hi	230.64818789940483	95%hi
2020-10-20	2020-10-26	95%lo	146.6754883715237	95%lo
2020-10-20	2020-10-26	exp	179.38557685247426	exp
2020-10-20	2020-10-27	68%hi	214.4882593612395	68%hi
2020-10-20	2020-10-27	68%lo	163.60216085776824	68%lo
2020-10-20	2020-10-27	95%hi	249.75981000410553	95%hi
2020-10-20	2020-10-27	95%lo	146.23251253991228	95%lo
2020-10-20	2020-10-27	exp	186.003611090598	exp
2020-10-20	2020-10-28	68%hi	226.44872549263138	68%hi
2020-10-20	2020-10-28	68%lo	165.44917967071288	68%lo
2020-10-20	2020-10-28	95%hi	269.2135770037521	95%hi
2020-10-20	2020-10-28	95%lo	144.94387146357704	95%lo
2020-10-20	2020-10-28	exp	192.16697434016956	exp
2020-10-20	2020-10-29	68%hi	237.4277971460046	68%hi
2020-10-20	2020-10-29	68%lo	167.07258534733143	68%lo
2020-10-20	2020-10-29	95%hi	287.120851428855	95%hi
2020-10-20	2020-10-29	95%lo	143.66418243835187	95%lo
2020-10-20	2020-10-29	exp	197.78433234633437	exp
2020-10-20	2020-10-30	68%hi	249.0957441453009	68%hi
2020-10-20	2020-10-30	68%lo	168.99445371008687	68%lo
2020-10-20	2020-10-30	95%hi	306.02928551531915	95%hi
2020-10-20	2020-10-30	95%lo	142.57698644586543	95%lo
2020-10-20	2020-10-30	exp	203.86030574896122	exp
2020-10-20	2020-10-31	68%hi	261.0206928354233	68%hi
2020-10-20	2020-10-31	68%lo	171.12777458153315	68%lo
2020-10-20	2020-10-31	95%hi	325.24079508828726	95%hi
2020-10-20	2020-10-31	95%lo	141.6951938022528	95%lo
2020-10-20	2020-10-31	exp	210.1637059185688	exp
2020-10-20	2020-11-01	68%hi	273.2604466424312	68%hi
2020-10-20	2020-11-01	68%lo	174.37273180162947	68%lo
2020-10-20	2020-11-01	95%hi	344.16612560059633	95%hi
2020-10-20	2020-11-01	95%lo	142.16515567073714	95%lo
2020-10-20	2020-11-01	exp	217.24163928341326	exp
2020-10-20	2020-11-02	68%hi	285.4746908995341	68%hi
2020-10-20	2020-11-02	68%lo	177.17925215350215	68%lo
2020-10-20	2020-11-02	95%hi	363.39088349859776	95%hi
2020-10-20	2020-11-02	95%lo	142.08109128111624	95%lo
2020-10-20	2020-11-02	exp	224.05203052153925	exp
2020-10-20	2020-11-03	68%hi	298.0658718738449	68%hi
2020-10-20	2020-11-03	68%lo	180.26823147719955	68%lo
2020-10-20	2020-11-03	95%hi	383.0725060402958	95%hi
2020-10-20	2020-11-03	95%lo	142.25669557954336	95%lo
2020-10-20	2020-11-03	exp	231.18241170862566	exp
2020-10-20	2020-11-04	68%hi	310.8854889762376	68%hi
2020-10-20	2020-11-04	68%lo	182.88270052565798	68%lo
2020-10-20	2020-11-04	95%hi	403.52800424288506	95%hi
2020-10-20	2020-11-04	95%lo	141.7559616473593	95%lo
2020-10-20	2020-11-04	exp	238.13137495188658	exp
2020-10-28	2020-10-28	68%hi	233.07169341189382	68%hi
2020-10-28	2020-10-28	68%lo	215.88167489092203	68%lo
2020-10-28	2020-10-28	95%hi	243.08283820377392	95%hi
2020-10-28	2020-10-28	95%lo	208.67614420706315	95%lo
2020-10-28	2020-10-28	exp	224	exp
2020-10-28	2020-10-29	68%hi	270.02113167213497	68%hi
2020-10-28	2020-10-29	68%lo	231.71632595008447	68%lo
2020-10-28	2020-10-29	95%hi	296.02376772027395	95%hi
2020-10-28	2020-10-29	95%lo	218.19753748492417	95%lo
2020-10-28	2020-10-29	exp	248.74767721160958	exp
2020-10-28	2020-10-30	68%hi	306.9705699323762	68%hi
2020-10-28	2020-10-30	68%lo	247.55097700924694	68%lo
2020-10-28	2020-10-30	95%hi	348.964697236774	95%hi
2020-10-28	2020-10-30	95%lo	227.71893076278513	95%lo
2020-10-28	2020-10-30	exp	273.49535442321917	exp
2020-10-28	2020-10-31	68%hi	343.92000819261733	68%hi
2020-10-28	2020-10-31	68%lo	263.38562806840935	68%lo
2020-10-28	2020-10-31	95%hi	401.90562675327396	95%hi
2020-10-28	2020-10-31	95%lo	237.24032404064616	95%lo
2020-10-28	2020-10-31	exp	298.2430316348288	exp
2020-10-28	2020-11-01	68%hi	380.8694464528585	68%hi
2020-10-28	2020-11-01	68%lo	279.2202791275718	68%lo
2020-10-28	2020-11-01	95%hi	454.846556269774	95%hi
2020-10-28	2020-11-01	95%lo	246.76171731850715	95%lo
2020-10-28	2020-11-01	exp	322.99070884643845	exp
2020-10-28	2020-11-02	68%hi	417.8188847130997	68%hi
2020-10-28	2020-11-02	68%lo	295.0549301867343	68%lo
2020-10-28	2020-11-02	95%hi	507.787485786274	95%hi
2020-10-28	2020-11-02	95%lo	256.28311059636815	95%lo
2020-10-28	2020-11-02	exp	347.73838605804804	exp
2020-10-28	2020-11-03	68%hi	454.7683229733408	68%hi
2020-10-28	2020-11-03	68%lo	310.8895812458967	68%lo
2020-10-28	2020-11-03	95%hi	560.728415302774	95%hi
2020-10-28	2020-11-03	95%lo	265.8045038742291	95%lo
2020-10-28	2020-11-03	exp	372.4860632696576	exp
2020-10-28	2020-11-04	68%hi	491.717761233582	68%hi
2020-10-28	2020-11-04	68%lo	326.72423230505916	68%lo
2020-10-28	2020-11-04	95%hi	613.6693448192741	95%hi
2020-10-28	2020-11-04	95%lo	275.32589715209014	95%lo
2020-10-28	2020-11-04	exp	397.2337404812672	exp
2020-10-28	2020-11-05	68%hi	528.6671994938232	68%hi
2020-10-28	2020-11-05	68%lo	342.55888336422163	68%lo
2020-10-28	2020-11-05	95%hi	666.6102743357741	95%hi
2020-10-28	2020-11-05	95%lo	284.84729042995116	95%lo
2020-10-28	2020-11-05	exp	421.9814176928768	exp
2020-10-28	2020-11-06	68%hi	565.6166377540643	68%hi
2020-10-28	2020-11-06	68%lo	358.39353442338404	68%lo
2020-10-28	2020-11-06	95%hi	719.55120385227406	95%hi
2020-10-28	2020-11-06	95%lo	294.3686837078121	95%lo
2020-10-28	2020-11-06	exp	446.72909490448643	exp
2020-10-28	2020-11-07	68%hi	602.5660760143055	68%hi
2020-10-28	2020-11-07	68%lo	374.22818548254645	68%lo
2020-10-28	2020-11-07	95%hi	772.492133368774	95%hi
2020-10-28	2020-11-07	95%lo	303.89007698567315	95%lo
2020-10-28	2020-11-07	exp	471.476772116096	exp
2020-10-28	2020-11-08	68%hi	639.5155142745466	68%hi
2020-10-28	2020-11-08	68%lo	390.0628365417089	68%lo
2020-10-28	2020-11-08	95%hi	825.4330628852741	95%hi
2020-10-28	2020-11-08	95%lo	313.4114702635341	95%lo
2020-10-28	2020-11-08	exp	496.2244493277056	exp
2020-10-28	2020-11-09	68%hi	676.4649525347878	68%hi
2020-10-28	2020-11-09	68%lo	405.8974876008714	68%lo
2020-10-28	2020-11-09	95%hi	878.3739924017741	95%hi
2020-10-28	2020-11-09	95%lo	322.93286354139514	95%lo
2020-10-28	2020-11-09	exp	520.9721265393152	exp
2020-10-28	2020-11-10	68%hi	713.414390795029	68%hi
2020-10-28	2020-11-10	68%lo	421.73213866003385	68%lo
2020-10-28	2020-11-10	95%hi	931.3149219182741	95%hi
2020-10-28	2020-11-10	95%lo	332.4542568192561	95%lo
2020-10-28	2020-11-10	exp	545.7198037509248	exp
2020-10-28	2020-11-11	68%hi	750.3638290552701	68%hi
2020-10-28	2020-11-11	68%lo	437.56678971919627	68%lo
2020-10-28	2020-11-11	95%hi	984.2558514347742	95%hi
2020-10-28	2020-11-11	95%lo	341.9756500971172	95%lo
2020-10-28	2020-11-11	exp	570.4674809625343	exp
2020-10-28	2020-11-12	68%hi	787.3132673155113	68%hi
2020-10-28	2020-11-12	68%lo	453.40144077835873	68%lo
2020-10-28	2020-11-12	95%hi	1037.1967809512741	95%hi
2020-10-28	2020-11-12	95%lo	351.49704337497815	95%lo
2020-10-28	2020-11-12	exp	595.215158174144	exp
2020-10-30	2020-10-30	68%hi	272.92312057301035	68%hi
2020-10-30	2020-10-30	68%lo	254.2660327311542	68%lo
2020-10-30	2020-10-30	95%hi	284.0585658924144	95%hi
2020-10-30	2020-10-30	95%lo	246.6300799760716	95%lo
2020-10-30	2020-10-30	exp	263	exp
2020-10-30	2020-10-31	68%hi	315.2829833257886	68%hi
2020-10-30	2020-10-31	68%lo	272.23382084566595	68%lo
2020-10-30	2020-10-31	95%hi	344.92340660711164	95%hi
2020-10-30	2020-10-31	95%lo	257.324341662504	95%lo
2020-10-30	2020-10-31	exp	291.25556052715575	exp
2020-10-30	2020-11-01	68%hi	357.6428460785669	68%hi
2020-10-30	2020-11-01	68%lo	290.2016089601777	68%lo
2020-10-30	2020-11-01	95%hi	405.78824732180897	95%hi
2020-10-30	2020-11-01	95%lo	268.0186033489365	95%lo
2020-10-30	2020-11-01	exp	319.5111210543115	exp
2020-10-30	2020-11-02	68%hi	400.00270883134516	68%hi
2020-10-30	2020-11-02	68%lo	308.1693970746894	68%lo
2020-10-30	2020-11-02	95%hi	466.65308803650623	95%hi
2020-10-30	2020-11-02	95%lo	278.7128650353689	95%lo
2020-10-30	2020-11-02	exp	347.7666815814672	exp
2020-10-30	2020-11-03	68%hi	442.36257158412343	68%hi
2020-10-30	2020-11-03	68%lo	326.1371851892012	68%lo
2020-10-30	2020-11-03	95%hi	527.5179287512035	95%hi
2020-10-30	2020-11-03	95%lo	289.4071267218013	95%lo
2020-10-30	2020-11-03	exp	376.02224210862295	exp
2020-10-30	2020-11-04	68%hi	484.72243433690164	68%hi
2020-10-30	2020-11-04	68%lo	344.10497330371294	68%lo
2020-10-30	2020-11-04	95%hi	588.3827694659008	95%hi
2020-10-30	2020-11-04	95%lo	300.1013884082338	95%lo
2020-10-30	2020-11-04	exp	404.2778026357787	exp
2020-10-30	2020-11-05	68%hi	527.08229708968	68%hi
2020-10-30	2020-11-05	68%lo	362.0727614182247	68%lo
2020-10-30	2020-11-05	95%hi	649.247610180598	95%hi
2020-10-30	2020-11-05	95%lo	310.7956500946662	95%lo
2020-10-30	2020-11-05	exp	432.5333631629344	exp
2020-10-30	2020-11-06	68%hi	569.4421598424582	68%hi
2020-10-30	2020-11-06	68%lo	380.0405495327364	68%lo
2020-10-30	2020-11-06	95%hi	710.1124508952954	95%hi
2020-10-30	2020-11-06	95%lo	321.4899117810986	95%lo
2020-10-30	2020-11-06	exp	460.7889236900901	exp
2020-10-30	2020-11-07	68%hi	611.8020225952365	68%hi
2020-10-30	2020-11-07	68%lo	398.00833764724814	68%lo
2020-10-30	2020-11-07	95%hi	770.9772916099926	95%hi
2020-10-30	2020-11-07	95%lo	332.184173467531	95%lo
2020-10-30	2020-11-07	exp	489.0444842172459	exp
2020-10-30	2020-11-08	68%hi	654.1618853480147	68%hi
2020-10-30	2020-11-08	68%lo	415.9761257617599	68%lo
2020-10-30	2020-11-08	95%hi	831.8421323246899	95%hi
2020-10-30	2020-11-08	95%lo	342.87843515396344	95%lo
2020-10-30	2020-11-08	exp	517.3000447444016	exp
2020-10-30	2020-11-09	68%hi	696.5217481007929	68%hi
2020-10-30	2020-11-09	68%lo	433.9439138762716	68%lo
2020-10-30	2020-11-09	95%hi	892.7069730393872	95%hi
2020-10-30	2020-11-09	95%lo	353.57269684039585	95%lo
2020-10-30	2020-11-09	exp	545.5556052715573	exp
2020-10-30	2020-11-10	68%hi	738.8816108535711	68%hi
2020-10-30	2020-11-10	68%lo	451.91170199078334	68%lo
2020-10-30	2020-11-10	95%hi	953.5718137540845	95%hi
2020-10-30	2020-11-10	95%lo	364.26695852682826	95%lo
2020-10-30	2020-11-10	exp	573.8111657987131	exp
2020-10-30	2020-11-11	68%hi	781.2414736063496	68%hi
2020-10-30	2020-11-11	68%lo	469.8794901052951	68%lo
2020-10-30	2020-11-11	95%hi	1014.4366544687817	95%hi
2020-10-30	2020-11-11	95%lo	374.9612202132608	95%lo
2020-10-30	2020-11-11	exp	602.0667263258688	exp
2020-10-30	2020-11-12	68%hi	823.6013363591278	68%hi
2020-10-30	2020-11-12	68%lo	487.84727821980687	68%lo
2020-10-30	2020-11-12	95%hi	1075.301495183479	95%hi
2020-10-30	2020-11-12	95%lo	385.65548189969314	95%lo
2020-10-30	2020-11-12	exp	630.3222868530245	exp
2020-10-30	2020-11-13	68%hi	865.9611991119061	68%hi
2020-10-30	2020-11-13	68%lo	505.8150663343186	68%lo
2020-10-30	2020-11-13	95%hi	1136.1663358981764	95%hi
2020-10-30	2020-11-13	95%lo	396.3497435861256	95%lo
2020-10-30	2020-11-13	exp	658.5778473801802	exp
2020-10-30	2020-11-14	68%hi	908.3210618646843	68%hi
2020-10-30	2020-11-14	68%lo	523.7828544488303	68%lo
2020-10-30	2020-11-14	95%hi	1197.0311766128737	95%hi
2020-10-30	2020-11-14	95%lo	407.044005272558	95%lo
2020-10-30	2020-11-14	exp	686.833407907336	exp
2020-11-03	2020-11-03	68%hi	379.0419001389942	68%hi
2020-11-03	2020-11-03	68%lo	355.01093414430073	68%lo
2020-11-03	2020-11-03	95%hi	394.2956607663899	95%hi
2020-11-03	2020-11-03	95%lo	345.79834439455084	95%lo
2020-11-03	2020-11-03	exp	366	exp
2020-11-03	2020-11-04	68%hi	412.4102636657941	68%hi
2020-11-03	2020-11-04	68%lo	380.0268237230878	68%lo
2020-11-03	2020-11-04	95%hi	435.2759986561832	95%hi
2020-11-03	2020-11-04	95%lo	369.2475565011109	95%lo
2020-11-03	2020-11-04	exp	394.16500838634795	exp
2020-11-03	2020-11-05	68%hi	456.9299799158842	68%hi
2020-11-03	2020-11-05	68%lo	408.4935676046224	68%lo
2020-11-03	2020-11-05	95%hi	491.28967097553203	95%hi
2020-11-03	2020-11-05	95%lo	392.47503637003194	95%lo
2020-11-03	2020-11-05	exp	429.59554327721946	exp
2020-11-03	2020-11-06	68%hi	504.7461515447104	68%hi
2020-11-03	2020-11-06	68%lo	440.6561178653801	68%lo
2020-11-03	2020-11-06	95%hi	550.4818386871474	95%hi
2020-11-03	2020-11-06	95%lo	419.6386876605613	95%lo
2020-11-03	2020-11-06	exp	468.50141197806516	exp
2020-11-03	2020-11-07	68%hi	545.8131786697353	68%hi
2020-11-03	2020-11-07	68%lo	466.19793307432906	68%lo
2020-11-03	2020-11-07	95%hi	602.9238146946558	95%hi
2020-11-03	2020-11-07	95%lo	440.28305075219265	95%lo
2020-11-03	2020-11-07	exp	500.7052826310223	exp
2020-11-03	2020-11-08	68%hi	571.1556070899367	68%hi
2020-11-03	2020-11-08	68%lo	481.3681831792322	68%lo
2020-11-03	2020-11-08	95%hi	635.6010697614104	95%hi
2020-11-03	2020-11-08	95%lo	452.1671245852885	95%lo
2020-11-03	2020-11-08	exp	520.2737413105982	exp
2020-11-03	2020-11-09	68%hi	595.5834276230179	68%hi
2020-11-03	2020-11-09	68%lo	495.6227590200253	68%lo
2020-11-03	2020-11-09	95%hi	667.4087300187605	95%hi
2020-11-03	2020-11-09	95%lo	463.1641604107639	95%lo
2020-11-03	2020-11-09	exp	538.9145456219152	exp
2020-11-03	2020-11-10	68%hi	651.3597024172831	68%hi
2020-11-03	2020-11-10	68%lo	511.79740575273894	68%lo
2020-11-03	2020-11-10	95%hi	753.1510153745104	95%hi
2020-11-03	2020-11-10	95%lo	467.46923798439894	95%lo
2020-11-03	2020-11-10	exp	571.8153544620532	exp
2020-11-03	2020-11-11	68%hi	702.2353000105097	68%hi
2020-11-03	2020-11-11	68%lo	523.431241032886	68%lo
2020-11-03	2020-11-11	95%hi	833.7433511414229	95%hi
2020-11-03	2020-11-11	95%lo	467.3564517248854	95%lo
2020-11-03	2020-11-11	exp	600.016882017952	exp
2020-11-03	2020-11-12	68%hi	754.0978132829756	68%hi
2020-11-03	2020-11-12	68%lo	535.3883397309191	68%lo
2020-11-03	2020-11-12	95%hi	915.8528661564985	95%hi
2020-11-03	2020-11-12	95%lo	467.3864136932044	95%lo
2020-11-03	2020-11-12	exp	628.8140755870413	exp
2020-11-03	2020-11-13	68%hi	804.5793610944706	68%hi
2020-11-03	2020-11-13	68%lo	546.0010034872238	68%lo
2020-11-03	2020-11-13	95%hi	996.571560587408	95%hi
2020-11-03	2020-11-13	95%lo	466.09454063907384	95%lo
2020-11-03	2020-11-13	exp	656.2464035670721	exp
2020-11-03	2020-11-14	68%hi	854.6986007440336	68%hi
2020-11-03	2020-11-14	68%lo	556.1799445677021	68%lo
2020-11-03	2020-11-14	95%hi	1076.9981529993404	95%hi
2020-11-03	2020-11-14	95%lo	464.35813043280564	95%lo
2020-11-03	2020-11-14	exp	683.2706252657154	exp
2020-11-03	2020-11-15	68%hi	889.7026457064298	68%hi
2020-11-03	2020-11-15	68%lo	563.7801495394649	68%lo
2020-11-03	2020-11-15	95%hi	1132.7155414846277	95%hi
2020-11-03	2020-11-15	95%lo	463.72982621689874	95%lo
[truncated: 8,105 more rows]
